# Supplementary material for: Thermal Manipulation During Embryogenesis Impacts H3K4me3 and H3K27me3 Histone Marks in Chicken Hypothalamus
Source: Front Genet. 2019 Nov 26;10:1207. doi: 10.3389/fgene.2019.01207 (PMC6889634; doi:10.3389/fgene.2019.01207)
Supplement: Supplementary file 2 [file DataSheet_2.zip › Table_S1.xlsx]

## Sheet: Table S1 (sequencing statistics)
Table S1
Sequencing statistics, hypothalamus
	Control group			TM group				colour legend:
Individual name	HT-C1	HT-C2	HT-C3	HT-TM1	HT-TM2	HT-TM3			H3K27me3
% of bases above Q30 (H3K27me3)	97.3	96.5	96.9	97.2	97.4	97.1			H3K4me3
H3K27me3 read count (M)	113.3	105.6	163.4	168	143.8	124.6			INPUT
H3K27me3 uniquely mapped reads (M)	94.6	77.6	112.7	135	99.1	86.1
% of bases above Q30 (H3K4me3)	97.2	97.2	96.7	97.3	97.4	96.7
H3K4me3 read count (M)	54.6	62.6	57.3	89	69.3	82.4
H3K4me3 uniquely mapped reads (M)	47.8	51.5	47.7	76	56.7	68.1
% of bases above Q30 (INPUT)	97.4	97.5	96.9	97.4	97.3	96.8
INPUT read count (M)	48.2	53	34.1	35.8	51	38.3
INPUT uniquely mapped reads (M)	42.4	45.5	29.2	32	44.3	32.4
H3K27me3 Peak number	19570			16217
H3K27me3 Mean peak size	3444.7			3449.4
H3K27me3 Genome coverage (Mb)	67.4			55.9
H3K27me3 Genome coverage (%)	5.6			4.6
H3K4me3 Peak number	27637			27306
H3K4me3 Mean peak size	1152.9			1140.9
H3K4me3 Genome coverage (Mb)	37.9			31.2
H3K4me3 Genome coverage (%)	2.65			2.6
Sequencing statistics, muscle P. major
	Control group			TM group
Individual name	M-C1	M-C2	M-C3	M-TM1	M-TM2	M-TM3
% of bases above Q30 (H3K27me3)	97.2	97.1	97.2	97.2	97.2	97.2
H3K27me3 read count (M)	105.6	128.6	92.9	146.8	100.4	132.9
H3K27me3 uniquely mapped reads (M)	79.8	92	69.6	100.7	74.7	93.5
% of bases above Q30 (H3K4me3)	97	96.4	97.1	96.8	96.9	97.1
H3K4me3 read count (M)	84.8	71.2	56.8	65.8	66.4	64.4
H3K4me3 uniquely mapped reads (M)	61.3	50	41.7	47.3	49	46.5
% of bases above Q30 (INPUT)	97.2	97.2	97.3	97.2	97.2	97.3
INPUT read count (M)	55.1	59	58	57.1	50.7	62.4
INPUT uniquely mapped reads (M)	44.3	46.5	45.2	44.9	40.9	47.3
H3K27me3 Peak number	23912			23052
H3K27me3 Mean peak size	4325.6			4669.3
H3K27me3 Genome coverage (Mb)	103.4			107.6
H3K27me3 Genome coverage (%)	8.6			9
H3K4me3 Peak number	61340			74824
H3K4me3 Mean peak size	924.4			1003.5
H3K4me3 Genome coverage (Mb)	56.7			75.1
H3K4me3 Genome coverage (%)	4.7			6.25
