# Supplementary material for: Thermal Manipulation During Embryogenesis Impacts H3K4me3 and H3K27me3 Histone Marks in Chicken Hypothalamus
Source: Front Genet. 2019 Nov 26;10:1207. doi: 10.3389/fgene.2019.01207 (PMC6889634; doi:10.3389/fgene.2019.01207)
Supplement: Supplementary file 2 [file DataSheet_2.zip › Table_S2.xlsx]

## Sheet: Table_S2_Gene_List
K4_HT	K4_M	K27_HT	K27_M	K4_HT|K4_M	K4_HT|K27_HT	K4_HT|K27_M	K4_M|K27_HT	K4_HT|K4_M|K27_HT	K4_HT|K27_HT|K27_M
AARS	CD244	17,5	BASP1	AMBRA1	CCNF	PCDHA11	LOC101747821	LOC101747543	LOC107049475
ABCB7	CD48	ADH6	LOC101751862	BLEC3	LOC100857569		LOC107054287	LOC107055216	LOC107049476
ABCB8	CTIF	CD69	LOC107051700	BZFP3	LOC101747797		LOC107055522	LOC107055243	LOC776463
ABCC6	EPB41	LOC101748438	LOC107053986	KIFC1	LOC101750797		LOC425783	LOC769232	PCDHA2
ACBD4	GDAP1L1	LOC101748790	LOC107053987	WNT11B	LOC107055215
ACO1	GSG1	LOC101751305	LOC107054483		LOC107055219
ACSL3	HHATL	LOC101751444	LOC771247		LOC107055232
ADAMTS2	LOC100857553	LOC107049156	MYO10
ADAMTS8	LOC100857685	LOC107049260	PCCA
ADCY7	LOC100858620	LOC107049771	POU6F2
ADNP	LOC100859374	LOC107050078	VTG2
ADPRM	LOC107050204	LOC107050340	VTG3
AGO3	LOC107050401	LOC107050439
AJAP1	LOC107050559	LOC107050901
AKAP1	LOC107050621	LOC107053269
ALDH1A2	LOC107051726	LOC107053271
ANAPC10	LOC107052104	LOC107053272
ANKFN1L	LOC107057284	LOC107054656
ANKHD1	LOC107057287	LOC107054657
ANKIB1	LOC419035	LOC107054659
ANKLE2	LOC769366	LOC107055468
ANKRD17	LOC770857	LOC107055489
ANKRD33B	MAN1A2	LOC107055701
ANKRD52	MX1	LOC107056136
ANLN	NAA60	LOC107056255
ANTXR1	NIPA2	LOC107056996
ANXA2	OSER1	LOC107056997
AP1G1	PGAP2	LOC107056998
AP3S2	SCNN1B	LOC107056999
AP4S1	SIRT4	LOC107057000
APBA2	TTC7A	LOC107057003
APBB3		LOC107057004
APCDD1		LOC107057005
APOD		LOC107057006
APOH		LOC107057007
APP		LOC107057008
ARFGEF2		LOC107057009
ARFIP2		LOC107057010
ARG2		LOC107057020
ARHGAP11A		LOC107057021
ARHGAP21		LOC107057022
ARHGEF10		LOC107057023
ARID1B		LOC107057024
ARID4A		LOC107057025
ARID4B		LOC107057026
ARMC6		LOC107057578
ARRDC4		LOC769926
ARX		LOC771905
ASB16		MUC4
ASB5		PCDHA4
ATF2
ATG13
ATP2B1
ATP2B2
ATRAID
ATXN1L
AUP1
B4GALT7
BAHCC1
BBS10
BBX
BCL9L
BCMO1
BCOR
BCORL1
BEND3
BG2
BG8
BHLHE41
BICC1
BMI1
BRD1
C12H3ORF37
C17H9orf142
C1QL2
C20H20ORF112
C3H20ORF26
C3ORF17
C4H2orf81
C6ORF137
C9H2ORF72
C9ORF58
CAB39
CACNA1B
CACNA2D2
CAMK2D
CANX
CARKD
CASZ1
CBLB
CBLN1
CBX4
CCBL2
CCDC177
CCDC58
CCKBR
CCND1
CCNI2
CCNJ
CCNYL1
CCR10
CCSER1
CD34
CD9
CDK5R2
CDKL5
CEBPA
CEBPD
CELF5
CELSR2
CEP192
CHD4
CHD9
CHIC1
CHN1
CHN2
CHRM4
CHRNA5
CHRNB2
CHST7
CHSY3
CIRH1A
CLK2
CLTC
CLUH
CMTM4
CNGA4
CNKSR3
CNPY2
CNST
CNTNAP1
COL24A1
COL25A1
COL4A5
COL4A6
COQ10A
CORO7
CPD
CPNE8
CPNE9
CRELD1
CRHR2
CRIM1
CRY2
CRYAB
CS
CSE1L
CSMD1
CSPG5
CSRNP3
CTD-2510F5.6
CTD-3222D19.2
CTDSPL2
CTHRC1
CUEDC1
CXXC5
CYP1B1
CYSTM1
DAAM2
DACH1
DACH2
DALRD3
DCHS1
DCPS
DCTN1
DDAH1
DEF6
DGKD
DGKZ
DHX40
DIMT1
DKC1
DLG1
DLGAP2
DLX2
DNAAF2
DNAAF5
DNPEP
DOCK1
DPYSL3
DUSP13
DUSP4
DYRK2
E2F3
ECD
EIF1AD
EIF2A
EIF2AK4
ELAC2
ELAVL1
ELF2
ELL
EPB41L2
EPHA6
EPHX4
ERC1
ERICH1
EWSR1
EXOSC6
F8A3
FABP6
FAHD2A
FAM109A
FAM135A
FAM149B1
FAM160A2
FAM162A
FAM181B
FAM183A
FAM195A
FAM196A
FAM198A
FAM20A
FAM65A
FAM73A
FARP1
FBN1
FDPS
FES
FGF12
FIP1L1
FNBP1L
FNDC5
FOXC1
FOXK2
FOXO6
FOXP1
FOXP2
FRAS1
FUK
FUT8
FZD2
GABRA4
GAD2
GATA6
GATAD2A
GBF1
GCGR
GCSH
GGCL1
GGNBP2
GGPS1
GLA
GLIS2
GLRA4
GMDS
GMPPB
GNAL
GPAT2
GPC5
GPD2
GPHN
GPR153
GPR176
GPR64
GPRIN3
GRIP1
GRK6
GRM2
GRP
GTDC1
GUCY1A2
H3F3C
HARBI1
HAS2
HBAA
HBAD
HEXIM1
HHIP
HK1
HMGA2
HMGB1
HMGB3
HMGN3
HNRNPU
HOXD3
HSP25
HSPB2
ICMT
ID4
IDH2
IGBP1
IGF1R
IL7
ING2
INSM1
IP6K1
IRAK1BP1
ISM1
ISYNA1
ITCH
ITGB1
JADE1
JARID2
KANSL1
KAT2A
KCNH2
KCNJ10
KCNK2
KCNMB4
KCNQ4
KCNQ5
KDM5B
KIAA0040
KIAA1107
KIF13B
KIF3A
KLF10
KLF12
KLF4
KLHDC3
KLHL12
KLHL14
KLHL21
KLHL29
KPNA4
KPNA6
KRAS
KRIT1
LAMC3
LARGE
LARP4
LARS
LDB1
LHX9
LOC100857119
LOC100857467
LOC100857544
LOC100857589
LOC100857732
LOC100857745
LOC100857766
LOC100857843
LOC100857975
LOC100858032
LOC100858115
LOC100858139
LOC100858360
LOC100858699
LOC100858937
LOC100858944
LOC100859224
LOC100859265
LOC100859531
LOC100859545
LOC100859584
LOC100859599
LOC100859645
LOC100859704
LOC101747522
LOC101747807
LOC101747820
LOC101747944
LOC101748000
LOC101748067
LOC101748117
LOC101748313
LOC101748559
LOC101748602
LOC101748690
LOC101748692
LOC101748733
LOC101749138
LOC101749309
LOC101749699
LOC101749773
LOC101749926
LOC101750197
LOC101750271
LOC101750338
LOC101750513
LOC101750586
LOC101750925
LOC101750982
LOC101751034
LOC101751363
LOC101751481
LOC101751568
LOC101751597
LOC101751621
LOC101751641
LOC101751647
LOC101751709
LOC101751827
LOC101751844
LOC101751949
LOC101752042
LOC101752289
LOC107048987
LOC107049010
LOC107049110
LOC107049263
LOC107049269
LOC107049414
LOC107049497
LOC107049750
LOC107049922
LOC107050381
LOC107050382
LOC107050638
LOC107050775
LOC107051009
LOC107051660
LOC107051703
LOC107051745
LOC107051810
LOC107051811
LOC107051834
LOC107051837
LOC107051847
LOC107051857
LOC107052058
LOC107052073
LOC107052105
LOC107052128
LOC107052132
LOC107052229
LOC107052244
LOC107052277
LOC107052288
LOC107052392
LOC107052491
LOC107052593
LOC107052684
LOC107052704
LOC107052708
LOC107052779
LOC107052850
LOC107052858
LOC107052863
LOC107052926
LOC107052935
LOC107052955
LOC107052984
LOC107053015
LOC107053100
LOC107053104
LOC107053116
LOC107053126
LOC107053199
LOC107053287
LOC107053341
LOC107053371
LOC107053413
LOC107053448
LOC107053589
LOC107053657
LOC107053665
LOC107053675
LOC107053682
LOC107053855
LOC107053901
LOC107053905
LOC107053916
LOC107054049
LOC107054090
LOC107054221
LOC107054225
LOC107054280
LOC107054281
LOC107054359
LOC107054382
LOC107054387
LOC107054470
LOC107054479
LOC107054480
LOC107054484
LOC107054485
LOC107054522
LOC107054536
LOC107054635
LOC107054690
LOC107054693
LOC107054696
LOC107054697
LOC107054753
LOC107054817
LOC107054818
LOC107054819
LOC107054832
LOC107054849
LOC107054852
LOC107054899
LOC107054900
LOC107054925
LOC107055029
LOC107055217
LOC107055221
LOC107055229
LOC107055245
LOC107055453
LOC107055877
LOC107055878
LOC107055880
LOC107056269
LOC107056270
LOC107056274
LOC107056275
LOC107056277
LOC107056280
LOC107056538
LOC107056909
LOC107056920
LOC107056921
LOC107056922
LOC107056952
LOC107056953
LOC107057040
LOC107057091
LOC107057253
LOC107057256
LOC107057257
LOC107057276
LOC107057295
LOC107057305
LOC395611
LOC415780
LOC419144
LOC420849
LOC420992
LOC421106
LOC421441
LOC422106
LOC422151
LOC424014
LOC424201
LOC424620
LOC425214
LOC427201
LOC427652
LOC429518
LOC431205
LOC768671
LOC768709
LOC770718
LOC771456
LOC771883
LOC772158
LOC776458
LONRF3
LRP11
LRP4
LRRC61
LRRC70
LRRC8B
LSM14B
LTBP1
LUZP1
LYPD1
MAML1
MAML3
MAN2A2
MAP4
MAPK11
MAPK6
MARK1
MARVELD2
MAST4
MATN2
MAZ
MBP
MCTP1
MCU
MDK
MEA1
MED12L
MED24
METTL5
MICAL3
MICU1
MIR106A
MIR130C
MIR1583
MIR1589
MIR1673
MIR17
MIR18A
MIR18B
MIR19A
MIR19B1
MIR20A
MIR20B
MIR2954
MIR301B
MIR92A1
MISP
MLXIP
MLXIPL
MMP17
MMS19
MN1
MPHOSPH10
MPHOSPH9
MPPED1
MPPED2
MPV17
MREG
MRPS23
MSL1
MST4
MTA1
MTA3
MTFP1
MTMR14
MTMR2
MTUS1
MYCBPAP
MYO3A
MYOD1
N4BP3
NAMPT
NBEA
NCKAP5
NCOA2
NDUFAF3
NEDD4L
NEXN
NFATC1
NFATC2
NINJ2
NNT
NOB1
NONO
NOP2
NPAS4
NPDC1
NPL
NQO1
NR1D1
NR4A3
NR5A2
NRP2
NSG1
NUP153
OCLN
ODC1
OGDH
OGFRL1
ONECUT2
OSBPL8
P4HTM
PACS2
PAIP1
PAQR9
PARP3
PARP8
PASD1
PATZ1
PCDHA13
PCDHA3
PCDHA7
PCDHB15
PCDHGA2
PCGF5
PCIF1
PCSK7
PDCD5
PDE10A
PDE4A
PDE4D
PDGFC
PDZD7
PGBD5
PGR
PHACTR3
PHF10
PHF13
PHPT1
PIF1
PIGH
PIK3CB
PITPNM2
PITX2
PLCL2
PLEKHH3
PLEKHM2
PLP1
PM5
POC1A
POF1B
POLE2
POU3F2
POU4F2
PPARGC1A
PPM1B
PPP1R14C
PPP1R16B
PPP1R2
PPP1R9B
PPP2R2B
PPP2R3B
PPP2R5D
PPP3CA
PPP4R1
PPP4R4
PPRC1
PRDM11
PREB
PRKAR1B
PRKAR2B
PRKD3
PRPF40A
PRPF4B
PRR7
PSD3
PTGFRN
PTK2
PTK7
PTMS
PTP4A3
PTPRG
PWWP2A
PXK
QKI
QPCT
RAB3A
RAB3C
RAB5B
RAB9B
RABEP1
RAD52
RAN
RANBP1
RAPGEFL1
RAPH1
RARA
RASAL3
RASGRP1
RBFOX1
RCCD1
RDH12
RELN
RFX2
RGS3
RGS4
RGS7BP
RHBDL1
RIMS1
RIMS2
RIMS4
RNF11
RNF180
RNF207
RNF220
RNF44
RNGTT
RP11-155D18.12
RP11-166N6.3
RP11-449H3.3
RP13-1032I1.10
RPL22
RPL35
RPP14
RRP9
RSPO2
RTN4RL2
RYR2
SAG
SAMD11
SAMD12
SASH1
SATB2
SBF2
SCAF8
SCAI
SCFD2
SCHIP1
SCO1
SEMA4B
SEMA4G
SEMA6D
SEPT5
SERF2
SERP1
SERPING1
SESTD1
SET
SFMBT1
SFXN3
SGCA
SGK2
SH2B3
SH3GL2
SH3KBP1
SH3PXD2A
SHANK3
SHC2
SIDT1
SIX3
SKA2
SKIV2L
SLC20A1
SLC24A4
SLC25A34
SLC25A42
SLC29A1
SLC35F1
SLC35G1
SLC35G2
SLC43A3
SLC44A5
SLC46A3
SLC51A
SLC5A6
SLC6A8
SLC6A9
SLC9A3R2
SLIT2
SLITRK4
SMARCC1
SMARCD3
SMC3
SMG7
SMIM7
SMTNL1
SMURF1
SNTB2
SOCS2
SOWAHB
SOX1
SOX10
SOX4
SP3
SP5
SPHKAP
SPIRE1L
SPOCK3
SPRED1
SRA1
SRD5A2
SSH3
SSPO
SSX2IP
ST3GAL2
ST3GAL4
ST8SIA3
ST8SIA6
STAB1
STAG1
STAG2
STAMBPL1
STAU2
STEAP2
STIM1
STIM2
STRN3
STX2
SVEP1
SYN2
TARBP2
TAS1R1
TBC1D30
TBCC
TBKBP1
TBL1X
TBL2
TCERG1
TCF3
TCTE3
TDRP
TEAD1
TENM1
TEX10
TEX264
TFB2M
TIMM10B
TIMP2
TIMP4
TLE1
TLN2
TLX2
TM9SF3
TMEM109
TMEM123
TMEM125
TMEM132A
TMEM132C
TMEM141
TMEM30A
TMEM38A
TMEM82
TMEM88B
TMLHE
TMSB10
TNKS
TNRC6A
TOP2A
TOX2
TP53INP2
TPBG
TPM1
TPPP
TRABD
TRIM45
TRIM71
TRIP4
TRMT10B
TRMT2A
TRPC3
TSEN2
TSHZ2
TSHZ3
TTC39B
TTLL11
TUB
TUSC5
TXLNA
UBE2L6
UBE2Q1
UBR3
UBTD1
UCN
UNC45A
UPRT
USP19
USP3
USP36
USP54
USP7
VASN
VGLL4
VLDLR
VSTM2L
VTI1B
VWA1
WASL
WBP1L
WDR47
WDR6
WFIKKN1
WNK2
WWP2
XKR4
XPA
YLPM1
ZBED4
ZBTB2
ZBTB48
ZC3H12C
ZFHX3
ZFYVE9
ZMYM3
ZNF302
ZNF518A
ZNF606
ZNF609
ZNF618
ZNF652
ZNF704
ZNF76
ZNF767
ZNF804A
ZNHIT6
ZNRF3
