# Supplementary material for: Thermal Manipulation During Embryogenesis Impacts H3K4me3 and H3K27me3 Histone Marks in Chicken Hypothalamus
Source: Front Genet. 2019 Nov 26;10:1207. doi: 10.3389/fgene.2019.01207 (PMC6889634; doi:10.3389/fgene.2019.01207)
Supplement: Supplementary file 2 [file DataSheet_2.zip › Table_S3.xlsx]

## Sheet: cluster_heatmap_Wang_wardD2
GO.cluster	IC	GO.ID	term	definition	H3K4me3_J35_HT.genes_frequency	H3K4me3_J35_HT.pvalue	H3K4me3_J35_HT.-log10_pvalue	H3K4me3_J35_HT.Significant_genes	H3K4me3_J35_HT.Significant_genes_symbol	H3K4me3_J35_M.genes_frequency	H3K4me3_J35_M.pvalue	H3K4me3_J35_M.-log10_pvalue	H3K4me3_J35_M.Significant_genes	H3K4me3_J35_M.Significant_genes_symbol	H3K27me3_J35_HT.genes_frequency	H3K27me3_J35_HT.pvalue	H3K27me3_J35_HT.-log10_pvalue	H3K27me3_J35_HT.Significant_genes	H3K27me3_J35_HT.Significant_genes_symbol	H3K27me3_J35_M.genes_frequency	H3K27me3_J35_M.pvalue	H3K27me3_J35_M.-log10_pvalue	H3K27me3_J35_M.Significant_genes	H3K27me3_J35_M.Significant_genes_symbol
1	3.7	GO:0031327	negative regulation of cellular biosynthetic process	Any process that stops, prevents, or reduces the frequency, rate or extent of the chemical reactions and pathways resulting in the formation of substances, carried out by individual cells.	7.76% (51/657)	0.00266	2.58	101749773;101750689;101751827;107052848;107055301;373935;374092;374150;395146;395188;395272;395302;395354;395637;395682;395724;395851;396154;396390;396397;415762;415868;415902;416092;416138;416349;417210;418574;418817;419628;419856;420109;420839;421395;421492;421635;421778;422360;422384;423174;423541;424890;426045;427450;427887;428445;429092;493647;768951;769935;770254	LOC101749773;BHLHE41;CDKN1C;INSM1;NR1D1;DACH1;CRY2;ID4;TCF3;SMC3;CLTC;SP3;CBX4;ELAVL1;ZFHX3;HMGB1;HMGA2;VLDLR;GATA6;LHX9;TSHZ3;WWP2;SFMBT1;FOXP3;CXXC5;TCERG1;SET;BCOR;KLF12;AGO3;CD34;GATAD2A;JARID2;MTA3;HNRNPU;ZBTB2;BEND3;STAG2;PASD1;PRDM11;ARID4A;DLG1;TBL1X;TLE1;H3F3C;TRIM71;PIF1;BMI1;IGBP1;FOXP2;KLF4	0% (0/673)	1	0	NA	NA	0% (0/219)	1	0	NA	NA	0.38% (1/260)	0.19371	0.71	373905	BASP1
1	1.89	GO:0031323	regulation of cellular metabolic process	Any process that modulates the frequency, rate or extent of the chemical reactions and pathways by which individual cells transform chemical substances.	6.3% (159/2524)	0.00213	2.67	100857732;100857974;100858727;100859674;101749773;101750093;101750338;101750689;101751014;101751827;107049008;107052848;107055301;373935;373967;374061;374092;374150;374198;374204;374232;395067;395113;395126;395143;395146;395188;395203;395272;395302;395354;395469;395573;395637;395642;395668;395682;395724;395851;395856;395889;395961;396089;396154;396198;396217;396232;396297;396390;396397;396416;403…	MAPRE3;ONECUT2;USP19;PCBP4;LOC101749773;NPAS4;MFHAS1;BHLHE41;MLXIPL;CDKN1C;FOXK2;INSM1;NR1D1;DACH1;SLIT2;FZD2;CRY2;ID4;APP;QKI;KAT2A;CRIM1;PPP3CA;USP7;SOX4;TCF3;SMC3;SH3GL2;CLTC;SP3;CBX4;PDGFC;SOX10;ELAVL1;DUSP4;TENM1;ZFHX3;HMGB1;HMGA2;FOXC1;IGF1R;NR5A2;CRYAB;VLDLR;PGR;MBP;HMGB3;ANXA2;GATA6;LHX9;PTK2;TEAD1;TRIP4;MPHOSPH10;ARRDC4;TSHZ3;WWP2;SFMBT1;WNK2;WDR6;FOXP3;CXXC5;MAML1;LARS;TCERG1;PRKAR1B;SM…	0.12% (3/2580)	0.63381	0.2	416981;423194;770140	SIRT4;AMBRA1;CTIF	0% (0/839)	1	0	NA	NA	0.1% (1/970)	0.61655	0.21	373905	BASP1
1	2.53	GO:0031326	regulation of cellular biosynthetic process	Any process that modulates the frequency, rate or extent of the chemical reactions and pathways resulting in the formation of substances, carried out by individual cells.	6.82% (110/1613)	0.00109	2.96	100857974;101749773;101750093;101750689;101751014;101751827;107049008;107052848;107055301;373935;374061;374092;374150;374198;374204;374232;395113;395126;395143;395146;395188;395272;395302;395354;395573;395637;395668;395682;395724;395851;395856;395961;396154;396198;396232;396390;396397;403089;415330;415762;415868;415902;416092;416138;416286;416349;416487;416857;417210;417707;418574;418817;419156;4…	ONECUT2;LOC101749773;NPAS4;BHLHE41;MLXIPL;CDKN1C;FOXK2;INSM1;NR1D1;DACH1;FZD2;CRY2;ID4;APP;QKI;KAT2A;PPP3CA;USP7;SOX4;TCF3;SMC3;CLTC;SP3;CBX4;SOX10;ELAVL1;TENM1;ZFHX3;HMGB1;HMGA2;FOXC1;NR5A2;VLDLR;PGR;HMGB3;GATA6;LHX9;TEAD1;TRIP4;TSHZ3;WWP2;SFMBT1;FOXP3;CXXC5;MAML1;TCERG1;SMURF1;MLXIP;SET;NAMPT;BCOR;KLF12;TOX2;NFATC2;ZBTB48;CASZ1;AGO3;BCL9L;CD34;GATAD2A;KLF10;NFATC1;E2F3;JARID2;NR4A3;KDM5B;MTA3;T…	0.06% (1/1645)	0.88893	0.05	770140	CTIF	0% (0/580)	1	0	NA	NA	0.15% (1/658)	0.44987	0.35	373905	BASP1
1	4.92	GO:0016311	dephosphorylation	The process of removing one or more phosphoric (ester or anhydride) residues from a molecule.	9.64% (19/197)	0.00753	2.12	101750338;374092;374208;395113;395642;415384;415574;416790;418781;418992;419170;421043;421250;421404;421487;423292;423430;770750;772101	MFHAS1;CRY2;PTPRG;PPP3CA;DUSP4;MPHOSPH10;CTDSPL2;ANKLE2;FARP1;MTMR2;PPP1R16B;CEP192;PPP2R5D;PPM1B;CNST;SPRED1;PPP4R4;PHPT1;CSRNP3	0% (0/205)	1	0	NA	NA	0% (0/54)	1	0	NA	NA	0% (0/65)	1	0	NA	NA
1	5.71	GO:0035303	regulation of dephosphorylation	Any process that modulates the frequency, rate or extent of removal of phosphate groups from a molecule.	11.65% (12/103)	0.00758	2.12	101750338;374092;415384;416790;418781;418992;419170;421043;421487;423292;423430;772101	MFHAS1;CRY2;MPHOSPH10;ANKLE2;FARP1;MTMR2;PPP1R16B;CEP192;CNST;SPRED1;PPP4R4;CSRNP3	0% (0/106)	1	0	NA	NA	0% (0/26)	1	0	NA	NA	0% (0/35)	1	0	NA	NA
1	6.44	GO:0010923	negative regulation of phosphatase activity	Any process that decreases the rate or frequency of phosphatase activity. Phosphatases catalyze the hydrolysis of phosphoric monoesters, releasing inorganic phosphate.	14.04% (8/57)	0.00939	2.03	374092;415384;418781;421043;421487;423292;423430;772101	CRY2;MPHOSPH10;FARP1;CEP192;CNST;SPRED1;PPP4R4;CSRNP3	0% (0/59)	1	0	NA	NA	0% (0/17)	1	0	NA	NA	0% (0/24)	1	0	NA	NA
1	6.31	GO:0035305	negative regulation of dephosphorylation	Any process the stops, prevents, or reduces the frequency, rate or extent of removal of phosphate groups from a molecule.	16.39% (10/61)	0.00117	2.93	101750338;374092;415384;418781;419170;421043;421487;423292;423430;772101	MFHAS1;CRY2;MPHOSPH10;FARP1;PPP1R16B;CEP192;CNST;SPRED1;PPP4R4;CSRNP3	0% (0/63)	1	0	NA	NA	0% (0/17)	1	0	NA	NA	0% (0/26)	1	0	NA	NA
1	4.7	GO:0045936	negative regulation of phosphate metabolic process	Any process that stops, prevents, or reduces the frequency, rate or extent of the chemical reactions and pathways involving phosphates.	9.51% (25/263)	0.00283	2.55	101750338;101751014;101751827;107052848;373967;374092;395642;395889;396416;415384;415984;416446;416790;418781;419170;421043;421487;421492;423292;423430;424890;425053;768951;769420;772101	MFHAS1;MLXIPL;CDKN1C;INSM1;SLIT2;CRY2;DUSP4;IGF1R;PTK2;MPHOSPH10;WNK2;PRKAR1B;ANKLE2;FARP1;PPP1R16B;CEP192;CNST;HNRNPU;SPRED1;PPP4R4;DLG1;GGNBP2;IGBP1;PRKAR2B;CSRNP3	0% (0/273)	1	0	NA	NA	0% (0/82)	1	0	NA	NA	0% (0/108)	1	0	NA	NA
1	4.7	GO:0010563	negative regulation of phosphorus metabolic process	Any process that decreases the frequency, rate or extent of the chemical reactions and pathways involving phosphorus or compounds containing phosphorus.	9.51% (25/263)	0.00283	2.55	101750338;101751014;101751827;107052848;373967;374092;395642;395889;396416;415384;415984;416446;416790;418781;419170;421043;421487;421492;423292;423430;424890;425053;768951;769420;772101	MFHAS1;MLXIPL;CDKN1C;INSM1;SLIT2;CRY2;DUSP4;IGF1R;PTK2;MPHOSPH10;WNK2;PRKAR1B;ANKLE2;FARP1;PPP1R16B;CEP192;CNST;HNRNPU;SPRED1;PPP4R4;DLG1;GGNBP2;IGBP1;PRKAR2B;CSRNP3	0% (0/273)	1	0	NA	NA	0% (0/82)	1	0	NA	NA	0% (0/108)	1	0	NA	NA
1	3.1	GO:0031324	negative regulation of cellular metabolic process	Any process that stops, prevents, or reduces the frequency, rate or extent of the chemical reactions and pathways by which individual cells transform chemical substances.	7.52% (82/1090)	0.00031	3.51	101749773;101750338;101750689;101751014;101751827;107052848;107055301;373935;373967;374092;374150;395067;395126;395143;395146;395188;395272;395302;395354;395637;395642;395682;395724;395851;395889;396089;396154;396297;396390;396397;396416;415384;415762;415868;415902;415984;416060;416092;416138;416347;416349;416446;416790;417210;418574;418781;418817;419170;419628;419856;420109;420839;421043;421395;…	LOC101749773;MFHAS1;BHLHE41;MLXIPL;CDKN1C;INSM1;NR1D1;DACH1;SLIT2;CRY2;ID4;CRIM1;USP7;SOX4;TCF3;SMC3;CLTC;SP3;CBX4;ELAVL1;DUSP4;ZFHX3;HMGB1;HMGA2;IGF1R;CRYAB;VLDLR;ANXA2;GATA6;LHX9;PTK2;MPHOSPH10;TSHZ3;WWP2;SFMBT1;WNK2;WDR6;FOXP3;CXXC5;LARS;TCERG1;PRKAR1B;ANKLE2;SET;BCOR;FARP1;KLF12;PPP1R16B;AGO3;CD34;GATAD2A;JARID2;CEP192;MTA3;CNST;HNRNPU;ZBTB2;BEND3;DKC1;STAG2;PASD1;SERPING1;PRDM11;SPRED1;PPP4R…	0.09% (1/1123)	0.76136	0.12	416981	SIRT4	0% (0/323)	1	0	NA	NA	0.25% (1/402)	0.2907	0.54	373905	BASP1
2	1.97	GO:0051171	regulation of nitrogen compound metabolic process	Any process that modulates the frequency, rate or extent of the chemical reactions and pathways involving nitrogen or nitrogenous compounds.	6.24% (148/2373)	0.00538	2.27	100857732;100857974;100858727;100859674;101749773;101750093;101750338;101750689;101751014;101751827;107049008;107052848;107055301;373935;373967;374061;374092;374150;374198;374204;374232;395067;395113;395126;395143;395146;395188;395272;395302;395354;395469;395573;395637;395642;395668;395682;395724;395851;395856;395889;395961;396089;396154;396198;396217;396232;396297;396390;396397;396416;403089;415…	MAPRE3;ONECUT2;USP19;PCBP4;LOC101749773;NPAS4;MFHAS1;BHLHE41;MLXIPL;CDKN1C;FOXK2;INSM1;NR1D1;DACH1;SLIT2;FZD2;CRY2;ID4;APP;QKI;KAT2A;CRIM1;PPP3CA;USP7;SOX4;TCF3;SMC3;CLTC;SP3;CBX4;PDGFC;SOX10;ELAVL1;DUSP4;TENM1;ZFHX3;HMGB1;HMGA2;FOXC1;IGF1R;NR5A2;CRYAB;VLDLR;PGR;MBP;HMGB3;ANXA2;GATA6;LHX9;PTK2;TEAD1;TRIP4;ARRDC4;TSHZ3;WWP2;SFMBT1;WNK2;FOXP3;CXXC5;MAML1;TCERG1;PRKAR1B;SMURF1;ANKLE2;MLXIP;SET;FAM20…	0.04% (1/2420)	0.96943	0.01	770140	CTIF	0% (0/807)	1	0	NA	NA	0.11% (1/928)	0.59586	0.22	373905	BASP1
2	3.19	GO:0051172	negative regulation of nitrogen compound metabolic process	Any process that stops, prevents, or reduces the frequency, rate or extent of the chemical reactions and pathways involving nitrogen or nitrogenous compounds.	7.26% (73/1005)	0.00193	2.71	101749773;101750338;101750689;101751014;101751827;107052848;107055301;373935;373967;374092;374150;395067;395126;395143;395146;395188;395272;395302;395354;395637;395642;395682;395724;395851;395889;396089;396154;396297;396390;396397;396416;415762;415868;415902;415984;416092;416138;416349;416446;417210;418574;418817;419170;419628;419856;420109;420839;421395;421492;421635;421778;422196;422360;422384;…	LOC101749773;MFHAS1;BHLHE41;MLXIPL;CDKN1C;INSM1;NR1D1;DACH1;SLIT2;CRY2;ID4;CRIM1;USP7;SOX4;TCF3;SMC3;CLTC;SP3;CBX4;ELAVL1;DUSP4;ZFHX3;HMGB1;HMGA2;IGF1R;CRYAB;VLDLR;ANXA2;GATA6;LHX9;PTK2;TSHZ3;WWP2;SFMBT1;WNK2;FOXP3;CXXC5;TCERG1;PRKAR1B;SET;BCOR;KLF12;PPP1R16B;AGO3;CD34;GATAD2A;JARID2;MTA3;HNRNPU;ZBTB2;BEND3;DKC1;STAG2;PASD1;SERPING1;PRDM11;SPRED1;PPP4R4;ARID4A;DLG1;APOD;GGNBP2;TBL1X;TLE1;H3F3C;TR…	0% (0/1029)	1	0	NA	NA	0% (0/298)	1	0	NA	NA	0.27% (1/366)	0.2667	0.57	373905	BASP1
2	2.5	GO:0009889	regulation of biosynthetic process	Any process that modulates the frequency, rate or extent of the chemical reactions and pathways resulting in the formation of substances.	6.76% (110/1628)	0.00154	2.81	100857974;101749773;101750093;101750689;101751014;101751827;107049008;107052848;107055301;373935;374061;374092;374150;374198;374204;374232;395113;395126;395143;395146;395188;395272;395302;395354;395573;395637;395668;395682;395724;395851;395856;395961;396154;396198;396232;396390;396397;403089;415330;415762;415868;415902;416092;416138;416286;416349;416487;416857;417210;417707;418574;418817;419156;4…	ONECUT2;LOC101749773;NPAS4;BHLHE41;MLXIPL;CDKN1C;FOXK2;INSM1;NR1D1;DACH1;FZD2;CRY2;ID4;APP;QKI;KAT2A;PPP3CA;USP7;SOX4;TCF3;SMC3;CLTC;SP3;CBX4;SOX10;ELAVL1;TENM1;ZFHX3;HMGB1;HMGA2;FOXC1;NR5A2;VLDLR;PGR;HMGB3;GATA6;LHX9;TEAD1;TRIP4;TSHZ3;WWP2;SFMBT1;FOXP3;CXXC5;MAML1;TCERG1;SMURF1;MLXIP;SET;NAMPT;BCOR;KLF12;TOX2;NFATC2;ZBTB48;CASZ1;AGO3;BCL9L;CD34;GATAD2A;KLF10;NFATC1;E2F3;JARID2;NR4A3;KDM5B;MTA3;T…	0.06% (1/1661)	0.89163	0.05	770140	CTIF	0% (0/588)	1	0	NA	NA	0.15% (1/665)	0.45394	0.34	373905	BASP1
2	1.78	GO:0019222	regulation of metabolic process	Any process that modulates the frequency, rate or extent of the chemical reactions and pathways within a cell or an organism.	6.3% (166/2636)	0.00154	2.81	100857732;100857974;100858727;100859674;101749773;101750093;101750338;101750689;101751014;101751827;107049008;107052848;107055301;373935;373967;374058;374061;374092;374150;374198;374204;374232;395067;395113;395126;395143;395146;395188;395203;395272;395302;395354;395469;395573;395637;395642;395668;395682;395724;395844;395851;395856;395889;395961;396089;396154;396198;396217;396232;396297;396390;396…	MAPRE3;ONECUT2;USP19;PCBP4;LOC101749773;NPAS4;MFHAS1;BHLHE41;MLXIPL;CDKN1C;FOXK2;INSM1;NR1D1;DACH1;SLIT2;ITGB1;FZD2;CRY2;ID4;APP;QKI;KAT2A;CRIM1;PPP3CA;USP7;SOX4;TCF3;SMC3;SH3GL2;CLTC;SP3;CBX4;PDGFC;SOX10;ELAVL1;DUSP4;TENM1;ZFHX3;HMGB1;ALDH1A2;HMGA2;FOXC1;IGF1R;NR5A2;CRYAB;VLDLR;PGR;MBP;HMGB3;ANXA2;GATA6;LHX9;PTK2;TEAD1;TRIP4;MPHOSPH10;MAPK6;ARRDC4;TSHZ3;WWP2;SFMBT1;WNK2;WDR6;FOXP3;CXXC5;MAML1;LA…	0.11% (3/2700)	0.67216	0.17	416981;423194;770140	SIRT4;AMBRA1;CTIF	0% (0/877)	1	0	NA	NA	0.1% (1/1016)	0.63859	0.19	373905	BASP1
2	3.68	GO:0009890	negative regulation of biosynthetic process	Any process that stops, prevents, or reduces the rate of the chemical reactions and pathways resulting in the formation of substances.	7.66% (51/666)	0.00354	2.45	101749773;101750689;101751827;107052848;107055301;373935;374092;374150;395146;395188;395272;395302;395354;395637;395682;395724;395851;396154;396390;396397;415762;415868;415902;416092;416138;416349;417210;418574;418817;419628;419856;420109;420839;421395;421492;421635;421778;422360;422384;423174;423541;424890;426045;427450;427887;428445;429092;493647;768951;769935;770254	LOC101749773;BHLHE41;CDKN1C;INSM1;NR1D1;DACH1;CRY2;ID4;TCF3;SMC3;CLTC;SP3;CBX4;ELAVL1;ZFHX3;HMGB1;HMGA2;VLDLR;GATA6;LHX9;TSHZ3;WWP2;SFMBT1;FOXP3;CXXC5;TCERG1;SET;BCOR;KLF12;AGO3;CD34;GATAD2A;JARID2;MTA3;HNRNPU;ZBTB2;BEND3;STAG2;PASD1;PRDM11;ARID4A;DLG1;TBL1X;TLE1;H3F3C;TRIM71;PIF1;BMI1;IGBP1;FOXP2;KLF4	0% (0/682)	1	0	NA	NA	0% (0/224)	1	0	NA	NA	0.38% (1/265)	0.19723	0.71	373905	BASP1
2	2.94	GO:0009892	negative regulation of metabolic process	Any process that stops, prevents, or reduces the frequency, rate or extent of the chemical reactions and pathways within a cell or an organism.	7.17% (85/1186)	0.00114	2.94	100859674;101749773;101750338;101750689;101751014;101751827;107052848;107055301;373935;373967;374092;374150;374198;395067;395126;395143;395146;395188;395272;395302;395354;395637;395642;395682;395724;395851;395889;396089;396154;396198;396297;396390;396397;396416;415384;415762;415868;415902;415984;416060;416092;416138;416347;416349;416446;416790;417210;418574;418781;418817;419170;419628;419856;4201…	PCBP4;LOC101749773;MFHAS1;BHLHE41;MLXIPL;CDKN1C;INSM1;NR1D1;DACH1;SLIT2;CRY2;ID4;APP;CRIM1;USP7;SOX4;TCF3;SMC3;CLTC;SP3;CBX4;ELAVL1;DUSP4;ZFHX3;HMGB1;HMGA2;IGF1R;CRYAB;VLDLR;PGR;ANXA2;GATA6;LHX9;PTK2;MPHOSPH10;TSHZ3;WWP2;SFMBT1;WNK2;WDR6;FOXP3;CXXC5;LARS;TCERG1;PRKAR1B;ANKLE2;SET;BCOR;FARP1;KLF12;PPP1R16B;AGO3;CD34;GATAD2A;JARID2;CEP192;MTA3;CNST;HNRNPU;ZBTB2;BEND3;DKC1;STAG2;PASD1;SERPING1;PRDM1…	0.16% (2/1225)	0.43293	0.36	416981;770140	SIRT4;CTIF	0% (0/346)	1	0	NA	NA	0.23% (1/434)	0.3117	0.51	373905	BASP1
2	9.54	GO:0046322	negative regulation of fatty acid oxidation	Any process that stops, prevents, or reduces the frequency, rate or extent of fatty acid oxidation.	0% (0/3)	1	0	NA	NA	33.33% (1/3)	0.0035	2.46	416981	SIRT4	NA	NA	NA	NA	NA	NA	NA	NA	NA	NA
2	1.94	GO:0080090	regulation of primary metabolic process	Any process that modulates the frequency, rate or extent of the chemical reactions and pathways within a cell or an organism involving those compounds formed as a part of the normal anabolic and catabolic processes. These processes take place in most, if not all, cells of the organism.	6.21% (150/2417)	0.00611	2.21	100857732;100857974;100858727;100859674;101749773;101750093;101750338;101750689;101751014;101751827;107049008;107052848;107055301;373935;373967;374061;374092;374150;374198;374204;374232;395067;395113;395126;395143;395146;395188;395272;395302;395354;395469;395573;395637;395642;395668;395682;395724;395851;395856;395889;395961;396089;396154;396198;396217;396232;396297;396390;396397;396416;403089;415…	MAPRE3;ONECUT2;USP19;PCBP4;LOC101749773;NPAS4;MFHAS1;BHLHE41;MLXIPL;CDKN1C;FOXK2;INSM1;NR1D1;DACH1;SLIT2;FZD2;CRY2;ID4;APP;QKI;KAT2A;CRIM1;PPP3CA;USP7;SOX4;TCF3;SMC3;CLTC;SP3;CBX4;PDGFC;SOX10;ELAVL1;DUSP4;TENM1;ZFHX3;HMGB1;HMGA2;FOXC1;IGF1R;NR5A2;CRYAB;VLDLR;PGR;MBP;HMGB3;ANXA2;GATA6;LHX9;PTK2;TEAD1;TRIP4;ARRDC4;TSHZ3;WWP2;SFMBT1;WNK2;FOXP3;CXXC5;MAML1;TCERG1;PRKAR1B;SMURF1;ANKLE2;MLXIP;SET;FAM20…	0.12% (3/2468)	0.59635	0.22	416981;423194;770140	SIRT4;AMBRA1;CTIF	0% (0/814)	1	0	NA	NA	0.11% (1/935)	0.59934	0.22	373905	BASP1
2	5.56	GO:0019216	regulation of lipid metabolic process	Any process that modulates the frequency, rate or extent of the chemical reactions and pathways involving lipids.	4.9% (5/102)	0.62966	0.2	101751014;418992;423194;424810;424893	MLXIPL;MTMR2;AMBRA1;ACSL3;APOD	1.87% (2/107)	0.00636	2.2	416981;423194	SIRT4;AMBRA1	0% (0/44)	1	0	NA	NA	0% (0/51)	1	0	NA	NA
3	3.04	GO:0010605	negative regulation of macromolecule metabolic process	Any process that decreases the frequency, rate or extent of the chemical reactions and pathways involving macromolecules, any molecule of high relative molecular mass, the structure of which essentially comprises the multiple repetition of units derived, actually or conceptually, from molecules of low relative molecular mass.	7.01% (76/1084)	0.00402	2.4	100859674;101749773;101750338;101750689;101751014;101751827;107052848;107055301;373935;373967;374092;374150;374198;395067;395126;395143;395146;395188;395272;395302;395354;395637;395642;395682;395724;395851;395889;396089;396154;396198;396297;396390;396397;396416;415762;415868;415902;415984;416092;416138;416349;416446;417210;418574;418817;419170;419628;419856;420109;420839;421395;421492;421635;4217…	PCBP4;LOC101749773;MFHAS1;BHLHE41;MLXIPL;CDKN1C;INSM1;NR1D1;DACH1;SLIT2;CRY2;ID4;APP;CRIM1;USP7;SOX4;TCF3;SMC3;CLTC;SP3;CBX4;ELAVL1;DUSP4;ZFHX3;HMGB1;HMGA2;IGF1R;CRYAB;VLDLR;PGR;ANXA2;GATA6;LHX9;PTK2;TSHZ3;WWP2;SFMBT1;WNK2;FOXP3;CXXC5;TCERG1;PRKAR1B;SET;BCOR;KLF12;PPP1R16B;AGO3;CD34;GATAD2A;JARID2;MTA3;HNRNPU;ZBTB2;BEND3;DKC1;STAG2;PASD1;SERPING1;PRDM11;SPRED1;PPP4R4;ARID4A;DLG1;APOD;GGNBP2;TBL1X…	0.09% (1/1115)	0.75868	0.12	770140	CTIF	0% (0/313)	1	0	NA	NA	0.26% (1/389)	0.28208	0.55	373905	BASP1
3	3.51	GO:0010629	negative regulation of gene expression	Any process that decreases the frequency, rate or extent of gene expression. Gene expression is the process in which a gene's coding sequence is converted into a mature gene product or products (proteins or RNA). This includes the production of an RNA transcript as well as any processing to produce a mature RNA product or an mRNA or circRNA (for protein-coding genes) and the translation of that m…	7.25% (53/731)	0.00892	2.05	100859674;101749773;101750689;101751827;107052848;107055301;373935;374092;374150;374198;395146;395302;395354;395637;395682;395724;395851;396089;396154;396198;396390;396397;415762;415868;415902;416092;416138;416349;417210;418574;418817;419628;419856;420109;420839;421395;421492;421635;421778;422384;423132;423174;423541;424890;425053;426045;427450;427887;428445;493647;768951;769935;770254	PCBP4;LOC101749773;BHLHE41;CDKN1C;INSM1;NR1D1;DACH1;CRY2;ID4;APP;TCF3;SP3;CBX4;ELAVL1;ZFHX3;HMGB1;HMGA2;CRYAB;VLDLR;PGR;GATA6;LHX9;TSHZ3;WWP2;SFMBT1;FOXP3;CXXC5;TCERG1;SET;BCOR;KLF12;AGO3;CD34;GATAD2A;JARID2;MTA3;HNRNPU;ZBTB2;BEND3;PASD1;SERPING1;PRDM11;ARID4A;DLG1;GGNBP2;TBL1X;TLE1;H3F3C;TRIM71;BMI1;IGBP1;FOXP2;KLF4	0.13% (1/751)	0.60513	0.22	770140	CTIF	0% (0/234)	1	0	NA	NA	0.36% (1/279)	0.20704	0.68	373905	BASP1
3	3.32	GO:0010628	positive regulation of gene expression	Any process that increases the frequency, rate or extent of gene expression. Gene expression is the process in which a gene's coding sequence is converted into a mature gene product or products (proteins or RNA). This includes the production of an RNA transcript as well as any processing to produce a mature RNA product or an mRNA or circRNA (for protein-coding genes) and the translation of that m…	7.02% (64/912)	0.00839	2.08	100857974;101750093;101751827;107049008;374061;374198;374232;395113;395143;395146;395302;395573;395637;395682;395724;395844;395851;395856;395961;396198;396232;396390;403089;415330;416092;416286;416857;417707;417739;418207;419156;419346;419370;419374;419452;419785;419856;420255;420815;420824;420996;421488;421492;421853;422439;422445;422553;422815;423174;423638;423796;423842;423994;424201;424826;42…	ONECUT2;NPAS4;CDKN1C;FOXK2;FZD2;APP;KAT2A;PPP3CA;SOX4;TCF3;SP3;SOX10;ELAVL1;ZFHX3;HMGB1;ALDH1A2;HMGA2;FOXC1;NR5A2;PGR;HMGB3;GATA6;TEAD1;TRIP4;FOXP3;MAML1;MLXIP;NAMPT;MAPK11;KRAS;TOX2;NFATC2;ZBTB48;RNF207;CASZ1;BCL9L;CD34;KLF10;NFATC1;E2F3;NR4A3;TFB2M;HNRNPU;HMGN3;ELF2;MAML3;ING2;PPARGC1A;PRDM11;ECD;PCGF5;MMS19;ZNF804A;PTPRN;PIK3CB;TBL1X;LARP4;DIMT1;TLE1;CEBPA;SMARCD3;HOXD3;TP53INP2;KLF4	0% (0/938)	1	0	NA	NA	0% (0/364)	1	0	NA	NA	0% (0/406)	1	0	NA	NA
3	2.43	GO:0010468	regulation of gene expression	Any process that modulates the frequency, rate or extent of gene expression. Gene expression is the process in which a gene's coding sequence is converted into a mature gene product or products (proteins or RNA). This includes the production of an RNA transcript as well as any processing to produce a mature RNA product or an mRNA or circRNA (for protein-coding genes) and the translation of that m…	7.04% (119/1690)	0.00015	3.82	100857974;100859674;101749773;101750093;101750689;101751827;107049008;107052848;107055301;373935;374061;374092;374150;374198;374204;374232;395113;395126;395143;395146;395302;395354;395573;395637;395668;395682;395724;395844;395851;395856;395961;396089;396154;396198;396232;396297;396390;396397;403089;415330;415419;415762;415868;415902;416092;416138;416286;416349;416487;416857;417210;417707;417739;4…	ONECUT2;PCBP4;LOC101749773;NPAS4;BHLHE41;CDKN1C;FOXK2;INSM1;NR1D1;DACH1;FZD2;CRY2;ID4;APP;QKI;KAT2A;PPP3CA;USP7;SOX4;TCF3;SP3;CBX4;SOX10;ELAVL1;TENM1;ZFHX3;HMGB1;ALDH1A2;HMGA2;FOXC1;NR5A2;CRYAB;VLDLR;PGR;HMGB3;ANXA2;GATA6;LHX9;TEAD1;TRIP4;MAPK6;TSHZ3;WWP2;SFMBT1;FOXP3;CXXC5;MAML1;TCERG1;SMURF1;MLXIP;SET;NAMPT;MAPK11;KRAS;BCOR;KLF12;TOX2;NFATC2;ZBTB48;RNF207;CASZ1;AGO3;BCL9L;CD34;GATAD2A;KLF10;NFA…	0.06% (1/1727)	0.90218	0.04	770140	CTIF	0% (0/601)	1	0	NA	NA	0.15% (1/684)	0.46491	0.33	373905	BASP1
3	1.88	GO:0060255	regulation of macromolecule metabolic process	Any process that modulates the frequency, rate or extent of the chemical reactions and pathways involving macromolecules, any molecule of high relative molecular mass, the structure of which essentially comprises the multiple repetition of units derived, actually or conceptually, from molecules of low relative molecular mass.	6.34% (156/2460)	0.00179	2.75	100857732;100857974;100858727;100859674;101749773;101750093;101750338;101750689;101751014;101751827;107049008;107052848;107055301;373935;373967;374061;374092;374150;374198;374204;374232;395067;395113;395126;395143;395146;395188;395203;395272;395302;395354;395469;395573;395637;395642;395668;395682;395724;395844;395851;395856;395889;395961;396089;396154;396198;396217;396232;396297;396390;396397;396…	MAPRE3;ONECUT2;USP19;PCBP4;LOC101749773;NPAS4;MFHAS1;BHLHE41;MLXIPL;CDKN1C;FOXK2;INSM1;NR1D1;DACH1;SLIT2;FZD2;CRY2;ID4;APP;QKI;KAT2A;CRIM1;PPP3CA;USP7;SOX4;TCF3;SMC3;SH3GL2;CLTC;SP3;CBX4;PDGFC;SOX10;ELAVL1;DUSP4;TENM1;ZFHX3;HMGB1;ALDH1A2;HMGA2;FOXC1;IGF1R;NR5A2;CRYAB;VLDLR;PGR;MBP;HMGB3;ANXA2;GATA6;LHX9;PTK2;TEAD1;TRIP4;MAPK6;ARRDC4;TSHZ3;WWP2;SFMBT1;WNK2;FOXP3;CXXC5;MAML1;TCERG1;PRKAR1B;SMURF1;A…	0.04% (1/2516)	0.97435	0.01	770140	CTIF	0% (0/825)	1	0	NA	NA	0.11% (1/948)	0.60578	0.22	373905	BASP1
4	2.55	GO:0010556	regulation of macromolecule biosynthetic process	Any process that modulates the rate, frequency or extent of the chemical reactions and pathways resulting in the formation of a macromolecule, any molecule of high relative molecular mass, the structure of which essentially comprises the multiple repetition of units derived, actually or conceptually, from molecules of low relative molecular mass.	6.79% (107/1576)	0.00155	2.81	100857974;101749773;101750093;101750689;101751827;107049008;107052848;107055301;373935;374061;374092;374150;374198;374204;374232;395113;395126;395143;395146;395188;395272;395302;395354;395573;395637;395668;395682;395724;395851;395856;395961;396154;396198;396232;396390;396397;403089;415330;415762;415868;415902;416092;416138;416286;416349;416487;416857;417210;417707;418574;418817;419156;419346;4193…	ONECUT2;LOC101749773;NPAS4;BHLHE41;CDKN1C;FOXK2;INSM1;NR1D1;DACH1;FZD2;CRY2;ID4;APP;QKI;KAT2A;PPP3CA;USP7;SOX4;TCF3;SMC3;CLTC;SP3;CBX4;SOX10;ELAVL1;TENM1;ZFHX3;HMGB1;HMGA2;FOXC1;NR5A2;VLDLR;PGR;HMGB3;GATA6;LHX9;TEAD1;TRIP4;TSHZ3;WWP2;SFMBT1;FOXP3;CXXC5;MAML1;TCERG1;SMURF1;MLXIP;SET;NAMPT;BCOR;KLF12;TOX2;NFATC2;ZBTB48;CASZ1;AGO3;BCL9L;GATAD2A;KLF10;NFATC1;E2F3;JARID2;NR4A3;KDM5B;MTA3;TFB2M;HNRNPU;…	0.06% (1/1605)	0.88191	0.05	770140	CTIF	0% (0/559)	1	0	NA	NA	0.16% (1/633)	0.43522	0.36	373905	BASP1
4	3.74	GO:0010558	negative regulation of macromolecule biosynthetic process	Any process that decreases the rate, frequency or extent of the chemical reactions and pathways resulting in the formation of a macromolecule, any molecule of high relative molecular mass, the structure of which essentially comprises the multiple repetition of units derived, actually or conceptually, from molecules of low relative molecular mass.	7.84% (50/638)	0.00241	2.62	101749773;101750689;101751827;107052848;107055301;373935;374092;374150;395146;395188;395272;395302;395354;395637;395682;395724;395851;396154;396390;396397;415762;415868;415902;416092;416138;416349;417210;418574;418817;419628;420109;420839;421395;421492;421635;421778;422360;422384;423174;423541;424890;426045;427450;427887;428445;429092;493647;768951;769935;770254	LOC101749773;BHLHE41;CDKN1C;INSM1;NR1D1;DACH1;CRY2;ID4;TCF3;SMC3;CLTC;SP3;CBX4;ELAVL1;ZFHX3;HMGB1;HMGA2;VLDLR;GATA6;LHX9;TSHZ3;WWP2;SFMBT1;FOXP3;CXXC5;TCERG1;SET;BCOR;KLF12;AGO3;GATAD2A;JARID2;MTA3;HNRNPU;ZBTB2;BEND3;STAG2;PASD1;PRDM11;ARID4A;DLG1;TBL1X;TLE1;H3F3C;TRIM71;PIF1;BMI1;IGBP1;FOXP2;KLF4	0% (0/650)	1	0	NA	NA	0% (0/211)	1	0	NA	NA	0.4% (1/250)	0.18664	0.73	373905	BASP1
4	2.6	GO:2000112	regulation of cellular macromolecule biosynthetic process	Any process that modulates the frequency, rate or extent of cellular macromolecule biosynthetic process.	6.87% (106/1544)	0.00111	2.95	100857974;101749773;101750093;101750689;101751827;107049008;107052848;107055301;373935;374061;374092;374150;374198;374204;374232;395113;395126;395143;395146;395188;395302;395354;395573;395637;395668;395682;395724;395851;395856;395961;396154;396198;396232;396390;396397;403089;415330;415762;415868;415902;416092;416138;416286;416349;416487;416857;417210;417707;418574;418817;419156;419346;419370;4194…	ONECUT2;LOC101749773;NPAS4;BHLHE41;CDKN1C;FOXK2;INSM1;NR1D1;DACH1;FZD2;CRY2;ID4;APP;QKI;KAT2A;PPP3CA;USP7;SOX4;TCF3;SMC3;SP3;CBX4;SOX10;ELAVL1;TENM1;ZFHX3;HMGB1;HMGA2;FOXC1;NR5A2;VLDLR;PGR;HMGB3;GATA6;LHX9;TEAD1;TRIP4;TSHZ3;WWP2;SFMBT1;FOXP3;CXXC5;MAML1;TCERG1;SMURF1;MLXIP;SET;NAMPT;BCOR;KLF12;TOX2;NFATC2;ZBTB48;CASZ1;AGO3;BCL9L;GATAD2A;KLF10;NFATC1;E2F3;JARID2;NR4A3;KDM5B;MTA3;TFB2M;HNRNPU;ZBTB2…	0.06% (1/1572)	0.87583	0.06	770140	CTIF	0% (0/549)	1	0	NA	NA	0.16% (1/622)	0.42871	0.37	373905	BASP1
4	3.77	GO:2000113	negative regulation of cellular macromolecule biosynthetic process	Any process that stops, prevents, or reduces the frequency, rate or extent of cellular macromolecule biosynthetic process.	7.84% (49/625)	0.00265	2.58	101749773;101750689;101751827;107052848;107055301;373935;374092;374150;395146;395188;395302;395354;395637;395682;395724;395851;396154;396390;396397;415762;415868;415902;416092;416138;416349;417210;418574;418817;419628;420109;420839;421395;421492;421635;421778;422360;422384;423174;423541;424890;426045;427450;427887;428445;429092;493647;768951;769935;770254	LOC101749773;BHLHE41;CDKN1C;INSM1;NR1D1;DACH1;CRY2;ID4;TCF3;SMC3;SP3;CBX4;ELAVL1;ZFHX3;HMGB1;HMGA2;VLDLR;GATA6;LHX9;TSHZ3;WWP2;SFMBT1;FOXP3;CXXC5;TCERG1;SET;BCOR;KLF12;AGO3;GATAD2A;JARID2;MTA3;HNRNPU;ZBTB2;BEND3;STAG2;PASD1;PRDM11;ARID4A;DLG1;TBL1X;TLE1;H3F3C;TRIM71;PIF1;BMI1;IGBP1;FOXP2;KLF4	0% (0/637)	1	0	NA	NA	0% (0/204)	1	0	NA	NA	0.41% (1/242)	0.18097	0.74	373905	BASP1
5	2.52	GO:0019219	regulation of nucleobase-containing compound metabolic process	Any cellular process that modulates the frequency, rate or extent of the chemical reactions and pathways involving nucleobases, nucleosides, nucleotides and nucleic acids.	6.84% (108/1580)	0.00114	2.94	100857974;100859674;101749773;101750093;101750689;101751014;101751827;107049008;107052848;107055301;373935;374061;374092;374150;374198;374232;395113;395126;395143;395146;395188;395302;395354;395573;395637;395668;395682;395724;395851;395856;395961;396154;396198;396232;396390;396397;403089;415330;415762;415868;415902;416092;416138;416286;416349;416487;416857;417210;417707;418152;418574;418817;41915…	ONECUT2;PCBP4;LOC101749773;NPAS4;BHLHE41;MLXIPL;CDKN1C;FOXK2;INSM1;NR1D1;DACH1;FZD2;CRY2;ID4;APP;KAT2A;PPP3CA;USP7;SOX4;TCF3;SMC3;SP3;CBX4;SOX10;ELAVL1;TENM1;ZFHX3;HMGB1;HMGA2;FOXC1;NR5A2;VLDLR;PGR;HMGB3;GATA6;LHX9;TEAD1;TRIP4;TSHZ3;WWP2;SFMBT1;FOXP3;CXXC5;MAML1;TCERG1;SMURF1;MLXIP;SET;NAMPT;RAD52;BCOR;KLF12;TOX2;NFATC2;ZBTB48;CASZ1;BCL9L;GATAD2A;KLF10;NFATC1;E2F3;JARID2;NR4A3;LOC421106;KDM5B;MTA…	0% (0/1610)	1	0	NA	NA	0% (0/572)	1	0	NA	NA	0.16% (1/633)	0.43522	0.36	373905	BASP1
5	2.65	GO:0051252	regulation of RNA metabolic process	Any process that modulates the frequency, rate or extent of the chemical reactions and pathways involving RNA.	7.01% (100/1426)	0.00078	3.11	100857974;100859674;101749773;101750093;101750689;101751827;107049008;107052848;107055301;373935;374061;374092;374150;374198;374232;395113;395126;395143;395146;395302;395354;395573;395637;395668;395682;395724;395851;395856;395961;396154;396198;396232;396390;396397;403089;415330;415762;415868;415902;416092;416138;416286;416349;416487;416857;417210;417707;418574;418817;419156;419346;419370;419452;4…	ONECUT2;PCBP4;LOC101749773;NPAS4;BHLHE41;CDKN1C;FOXK2;INSM1;NR1D1;DACH1;FZD2;CRY2;ID4;APP;KAT2A;PPP3CA;USP7;SOX4;TCF3;SP3;CBX4;SOX10;ELAVL1;TENM1;ZFHX3;HMGB1;HMGA2;FOXC1;NR5A2;VLDLR;PGR;HMGB3;GATA6;LHX9;TEAD1;TRIP4;TSHZ3;WWP2;SFMBT1;FOXP3;CXXC5;MAML1;TCERG1;SMURF1;MLXIP;SET;NAMPT;BCOR;KLF12;TOX2;NFATC2;ZBTB48;CASZ1;BCL9L;GATAD2A;KLF10;NFATC1;E2F3;JARID2;NR4A3;KDM5B;MTA3;TFB2M;HNRNPU;ZBTB2;BEND3;H…	0% (0/1455)	1	0	NA	NA	0% (0/543)	1	0	NA	NA	0.17% (1/603)	0.41738	0.38	373905	BASP1
5	3.76	GO:0045934	negative regulation of nucleobase-containing compound metabolic process	Any cellular process that stops, prevents, or reduces the frequency, rate or extent of the chemical reactions and pathways involving nucleobases, nucleosides, nucleotides and nucleic acids.	7.78% (49/630)	0.00312	2.51	101749773;101750689;101751014;101751827;107052848;107055301;373935;374092;374150;395146;395188;395302;395354;395637;395682;395724;395851;396154;396390;396397;415762;415868;415902;416092;416138;416349;417210;418574;418817;420109;420839;421395;421492;421635;421778;422196;422360;422384;423174;423541;424890;426045;427450;427887;429092;493647;768951;769935;770254	LOC101749773;BHLHE41;MLXIPL;CDKN1C;INSM1;NR1D1;DACH1;CRY2;ID4;TCF3;SMC3;SP3;CBX4;ELAVL1;ZFHX3;HMGB1;HMGA2;VLDLR;GATA6;LHX9;TSHZ3;WWP2;SFMBT1;FOXP3;CXXC5;TCERG1;SET;BCOR;KLF12;GATAD2A;JARID2;MTA3;HNRNPU;ZBTB2;BEND3;DKC1;STAG2;PASD1;PRDM11;ARID4A;DLG1;TBL1X;TLE1;H3F3C;PIF1;BMI1;IGBP1;FOXP2;KLF4	0% (0/642)	1	0	NA	NA	0% (0/210)	1	0	NA	NA	0.41% (1/246)	0.18381	0.74	373905	BASP1
5	3.92	GO:0051253	negative regulation of RNA metabolic process	Any process that stops, prevents, or reduces the frequency, rate or extent of the chemical reactions and pathways involving RNA.	8.15% (45/552)	0.00186	2.73	101749773;101750689;101751827;107052848;107055301;373935;374092;374150;395146;395302;395354;395637;395682;395724;395851;396154;396390;396397;415762;415868;415902;416092;416138;416349;417210;418574;418817;420109;420839;421395;421492;421635;421778;422196;422384;423174;423541;424890;426045;427450;427887;493647;768951;769935;770254	LOC101749773;BHLHE41;CDKN1C;INSM1;NR1D1;DACH1;CRY2;ID4;TCF3;SP3;CBX4;ELAVL1;ZFHX3;HMGB1;HMGA2;VLDLR;GATA6;LHX9;TSHZ3;WWP2;SFMBT1;FOXP3;CXXC5;TCERG1;SET;BCOR;KLF12;GATAD2A;JARID2;MTA3;HNRNPU;ZBTB2;BEND3;DKC1;PASD1;PRDM11;ARID4A;DLG1;TBL1X;TLE1;H3F3C;BMI1;IGBP1;FOXP2;KLF4	0% (0/562)	1	0	NA	NA	0% (0/200)	1	0	NA	NA	0.43% (1/231)	0.17313	0.76	373905	BASP1
6	4.63	GO:0000122	negative regulation of transcription by RNA polymerase II	Any process that stops, prevents, or reduces the frequency, rate or extent of transcription mediated by RNA polymerase II.	8.56% (28/327)	0.00708	2.15	101749773;101750689;107052848;107055301;374092;395146;395302;395354;395682;395724;395851;396154;396390;415868;416092;416138;416349;418574;418817;421492;421635;421778;424890;426045;427887;493647;768951;770254	LOC101749773;BHLHE41;INSM1;NR1D1;CRY2;TCF3;SP3;CBX4;ZFHX3;HMGB1;HMGA2;VLDLR;GATA6;WWP2;FOXP3;CXXC5;TCERG1;BCOR;KLF12;HNRNPU;ZBTB2;BEND3;DLG1;TBL1X;H3F3C;BMI1;IGBP1;KLF4	0% (0/333)	1	0	NA	NA	0% (0/135)	1	0	NA	NA	0% (0/148)	1	0	NA	NA
6	4.01	GO:0045892	negative regulation of transcription, DNA-templated	Any process that stops, prevents, or reduces the frequency, rate or extent of cellular DNA-templated transcription.	8.63% (43/498)	0.00075	3.12	101749773;101750689;101751827;107052848;107055301;373935;374092;374150;395146;395302;395354;395682;395724;395851;396154;396390;396397;415762;415868;415902;416092;416138;416349;417210;418574;418817;420109;420839;421395;421492;421635;421778;422384;423174;423541;424890;426045;427450;427887;493647;768951;769935;770254	LOC101749773;BHLHE41;CDKN1C;INSM1;NR1D1;DACH1;CRY2;ID4;TCF3;SP3;CBX4;ZFHX3;HMGB1;HMGA2;VLDLR;GATA6;LHX9;TSHZ3;WWP2;SFMBT1;FOXP3;CXXC5;TCERG1;SET;BCOR;KLF12;GATAD2A;JARID2;MTA3;HNRNPU;ZBTB2;BEND3;PASD1;PRDM11;ARID4A;DLG1;TBL1X;TLE1;H3F3C;BMI1;IGBP1;FOXP2;KLF4	0% (0/508)	1	0	NA	NA	0% (0/188)	1	0	NA	NA	0.46% (1/217)	0.16311	0.79	373905	BASP1
6	4.01	GO:1902679	negative regulation of RNA biosynthetic process	Any process that stops, prevents or reduces the frequency, rate or extent of RNA biosynthetic process.	8.58% (43/501)	0.00085	3.07	101749773;101750689;101751827;107052848;107055301;373935;374092;374150;395146;395302;395354;395682;395724;395851;396154;396390;396397;415762;415868;415902;416092;416138;416349;417210;418574;418817;420109;420839;421395;421492;421635;421778;422384;423174;423541;424890;426045;427450;427887;493647;768951;769935;770254	LOC101749773;BHLHE41;CDKN1C;INSM1;NR1D1;DACH1;CRY2;ID4;TCF3;SP3;CBX4;ZFHX3;HMGB1;HMGA2;VLDLR;GATA6;LHX9;TSHZ3;WWP2;SFMBT1;FOXP3;CXXC5;TCERG1;SET;BCOR;KLF12;GATAD2A;JARID2;MTA3;HNRNPU;ZBTB2;BEND3;PASD1;PRDM11;ARID4A;DLG1;TBL1X;TLE1;H3F3C;BMI1;IGBP1;FOXP2;KLF4	0% (0/511)	1	0	NA	NA	0% (0/189)	1	0	NA	NA	0.46% (1/218)	0.16383	0.79	373905	BASP1
6	4.01	GO:1903507	negative regulation of nucleic acid-templated transcription	Any process that stops, prevents or reduces the frequency, rate or extent of nucleic acid-templated transcription.	8.58% (43/501)	0.00085	3.07	101749773;101750689;101751827;107052848;107055301;373935;374092;374150;395146;395302;395354;395682;395724;395851;396154;396390;396397;415762;415868;415902;416092;416138;416349;417210;418574;418817;420109;420839;421395;421492;421635;421778;422384;423174;423541;424890;426045;427450;427887;493647;768951;769935;770254	LOC101749773;BHLHE41;CDKN1C;INSM1;NR1D1;DACH1;CRY2;ID4;TCF3;SP3;CBX4;ZFHX3;HMGB1;HMGA2;VLDLR;GATA6;LHX9;TSHZ3;WWP2;SFMBT1;FOXP3;CXXC5;TCERG1;SET;BCOR;KLF12;GATAD2A;JARID2;MTA3;HNRNPU;ZBTB2;BEND3;PASD1;PRDM11;ARID4A;DLG1;TBL1X;TLE1;H3F3C;BMI1;IGBP1;FOXP2;KLF4	0% (0/511)	1	0	NA	NA	0% (0/189)	1	0	NA	NA	0.46% (1/218)	0.16383	0.79	373905	BASP1
6	3.59	GO:0045893	positive regulation of transcription, DNA-templated	Any process that activates or increases the frequency, rate or extent of cellular DNA-templated transcription.	7.22% (53/734)	0.00965	2.02	100857974;101750093;101751827;107049008;374061;374198;374232;395113;395143;395146;395302;395573;395682;395724;395851;395856;395961;396198;396232;396390;403089;415330;416092;416286;416857;417707;419156;419346;419370;419452;419785;420255;420815;420824;420996;421488;421492;421853;422439;422445;422553;422815;423174;423638;423796;423842;424201;426045;427549;430336;431212;769066;770254	ONECUT2;NPAS4;CDKN1C;FOXK2;FZD2;APP;KAT2A;PPP3CA;SOX4;TCF3;SP3;SOX10;ZFHX3;HMGB1;HMGA2;FOXC1;NR5A2;PGR;HMGB3;GATA6;TEAD1;TRIP4;FOXP3;MAML1;MLXIP;NAMPT;TOX2;NFATC2;ZBTB48;CASZ1;BCL9L;KLF10;NFATC1;E2F3;NR4A3;TFB2M;HNRNPU;HMGN3;ELF2;MAML3;ING2;PPARGC1A;PRDM11;ECD;PCGF5;MMS19;PTPRN;TBL1X;CEBPA;SMARCD3;HOXD3;TP53INP2;KLF4	0% (0/753)	1	0	NA	NA	0% (0/307)	1	0	NA	NA	0% (0/334)	1	0	NA	NA
6	2.76	GO:0006355	regulation of transcription, DNA-templated	Any process that modulates the frequency, rate or extent of cellular DNA-templated transcription.	7.1% (92/1296)	0.00091	3.04	100857974;101749773;101750093;101750689;101751827;107049008;107052848;107055301;373935;374061;374092;374150;374198;374232;395113;395126;395143;395146;395302;395354;395573;395668;395682;395724;395851;395856;395961;396154;396198;396232;396390;396397;403089;415330;415762;415868;415902;416092;416138;416286;416349;416487;416857;417210;417707;418574;418817;419156;419346;419370;419452;419785;420109;4202…	ONECUT2;LOC101749773;NPAS4;BHLHE41;CDKN1C;FOXK2;INSM1;NR1D1;DACH1;FZD2;CRY2;ID4;APP;KAT2A;PPP3CA;USP7;SOX4;TCF3;SP3;CBX4;SOX10;TENM1;ZFHX3;HMGB1;HMGA2;FOXC1;NR5A2;VLDLR;PGR;HMGB3;GATA6;LHX9;TEAD1;TRIP4;TSHZ3;WWP2;SFMBT1;FOXP3;CXXC5;MAML1;TCERG1;SMURF1;MLXIP;SET;NAMPT;BCOR;KLF12;TOX2;NFATC2;ZBTB48;CASZ1;BCL9L;GATAD2A;KLF10;NFATC1;E2F3;JARID2;NR4A3;KDM5B;MTA3;TFB2M;HNRNPU;ZBTB2;BEND3;HMGN3;PASD1;EL…	0% (0/1323)	1	0	NA	NA	0% (0/520)	1	0	NA	NA	0.17% (1/576)	0.40109	0.4	373905	BASP1
6	3.42	GO:0006357	regulation of transcription by RNA polymerase II	Any process that modulates the frequency, rate or extent of transcription mediated by RNA polymerase II.	7.62% (62/814)	0.00143	2.84	100857974;101749773;101750093;101750689;107049008;107052848;107055301;374092;374198;374232;395113;395143;395146;395302;395354;395573;395682;395724;395851;395856;395961;396154;396198;396232;396390;403089;415868;416092;416138;416286;416349;416487;416857;417707;418574;418817;419156;419785;420255;420815;420824;420996;421492;421635;421778;421853;422439;422445;422815;423638;423796;424201;424890;426045;…	ONECUT2;LOC101749773;NPAS4;BHLHE41;FOXK2;INSM1;NR1D1;CRY2;APP;KAT2A;PPP3CA;SOX4;TCF3;SP3;CBX4;SOX10;ZFHX3;HMGB1;HMGA2;FOXC1;NR5A2;VLDLR;PGR;HMGB3;GATA6;TEAD1;WWP2;FOXP3;CXXC5;MAML1;TCERG1;SMURF1;MLXIP;NAMPT;BCOR;KLF12;TOX2;BCL9L;KLF10;NFATC1;E2F3;NR4A3;HNRNPU;ZBTB2;BEND3;HMGN3;ELF2;MAML3;PPARGC1A;ECD;PCGF5;PTPRN;DLG1;TBL1X;CEBPA;SRA1;H3F3C;HOXD3;BMI1;IGBP1;KLF4;MED26	0% (0/830)	1	0	NA	NA	0% (0/350)	1	0	NA	NA	0% (0/385)	1	0	NA	NA
6	2.76	GO:1903506	regulation of nucleic acid-templated transcription	Any process that modulates the frequency, rate or extent of nucleic acid-templated transcription.	7.06% (92/1304)	0.00112	2.95	100857974;101749773;101750093;101750689;101751827;107049008;107052848;107055301;373935;374061;374092;374150;374198;374232;395113;395126;395143;395146;395302;395354;395573;395668;395682;395724;395851;395856;395961;396154;396198;396232;396390;396397;403089;415330;415762;415868;415902;416092;416138;416286;416349;416487;416857;417210;417707;418574;418817;419156;419346;419370;419452;419785;420109;4202…	ONECUT2;LOC101749773;NPAS4;BHLHE41;CDKN1C;FOXK2;INSM1;NR1D1;DACH1;FZD2;CRY2;ID4;APP;KAT2A;PPP3CA;USP7;SOX4;TCF3;SP3;CBX4;SOX10;TENM1;ZFHX3;HMGB1;HMGA2;FOXC1;NR5A2;VLDLR;PGR;HMGB3;GATA6;LHX9;TEAD1;TRIP4;TSHZ3;WWP2;SFMBT1;FOXP3;CXXC5;MAML1;TCERG1;SMURF1;MLXIP;SET;NAMPT;BCOR;KLF12;TOX2;NFATC2;ZBTB48;CASZ1;BCL9L;GATAD2A;KLF10;NFATC1;E2F3;JARID2;NR4A3;KDM5B;MTA3;TFB2M;HNRNPU;ZBTB2;BEND3;HMGN3;PASD1;EL…	0% (0/1331)	1	0	NA	NA	0% (0/522)	1	0	NA	NA	0.17% (1/577)	0.40169	0.4	373905	BASP1
6	2.74	GO:2001141	regulation of RNA biosynthetic process	Any process that modulates the frequency, rate or extent of RNA biosynthetic process.	7.02% (92/1310)	0.0013	2.89	100857974;101749773;101750093;101750689;101751827;107049008;107052848;107055301;373935;374061;374092;374150;374198;374232;395113;395126;395143;395146;395302;395354;395573;395668;395682;395724;395851;395856;395961;396154;396198;396232;396390;396397;403089;415330;415762;415868;415902;416092;416138;416286;416349;416487;416857;417210;417707;418574;418817;419156;419346;419370;419452;419785;420109;4202…	ONECUT2;LOC101749773;NPAS4;BHLHE41;CDKN1C;FOXK2;INSM1;NR1D1;DACH1;FZD2;CRY2;ID4;APP;KAT2A;PPP3CA;USP7;SOX4;TCF3;SP3;CBX4;SOX10;TENM1;ZFHX3;HMGB1;HMGA2;FOXC1;NR5A2;VLDLR;PGR;HMGB3;GATA6;LHX9;TEAD1;TRIP4;TSHZ3;WWP2;SFMBT1;FOXP3;CXXC5;MAML1;TCERG1;SMURF1;MLXIP;SET;NAMPT;BCOR;KLF12;TOX2;NFATC2;ZBTB48;CASZ1;BCL9L;GATAD2A;KLF10;NFATC1;E2F3;JARID2;NR4A3;KDM5B;MTA3;TFB2M;HNRNPU;ZBTB2;BEND3;HMGN3;PASD1;EL…	0% (0/1337)	1	0	NA	NA	0% (0/522)	1	0	NA	NA	0.17% (1/577)	0.40169	0.4	373905	BASP1
7	5.3	GO:0043161	proteasome-mediated ubiquitin-dependent protein catabolic process	The chemical reactions and pathways resulting in the breakdown of a protein or peptide by hydrolysis of its peptide bonds, initiated by the covalent attachment of ubiquitin, and mediated by the proteasome.	4.82% (8/166)	0.65339	0.18	100858727;374119;395126;415868;416487;416749;428445;429060	USP19;NEDD4L;USP7;WWP2;SMURF1;CCNF;TRIM71;MTA1	0% (0/166)	1	0	NA	NA	10% (1/10)	0.00931	2.03	416749	CCNF	0% (0/15)	1	0	NA	NA
7	9.03	GO:1990743	protein sialylation	A protein modification process that results in the addition of a sialic acid unit to the end of an oligosaccharide chain in a glycoprotein.	75% (3/4)	0.00056	3.25	395139;414796;419718	ST3GAL2;ST8SIA3Z;ST3GAL4	0% (0/3)	1	0	NA	NA	0% (0/3)	1	0	NA	NA	0% (0/3)	1	0	NA	NA
7	9.03	GO:0018206	peptidyl-methionine modification	The modification of peptidyl-methionine.	0% (0/4)	1	0	NA	NA	25% (1/4)	0.00466	2.33	416659	NAA60	NA	NA	NA	NA	NA	NA	NA	NA	NA	NA
7	2.42	GO:1901362	organic cyclic compound biosynthetic process	The chemical reactions and pathways resulting in the formation of organic cyclic compound.	6.54% (103/1575)	0.00669	2.17	100857974;101749773;101750093;101750689;101751014;101751827;107049008;107051057;107052848;107055301;373935;374061;374092;374150;374198;374232;395113;395126;395143;395146;395302;395354;395573;395668;395682;395724;395851;395856;395961;396154;396198;396232;396390;396397;403089;415330;415732;415762;415868;415902;415924;416092;416138;416286;416349;416487;416857;417210;417707;418574;418817;419156;41934…	ONECUT2;LOC101749773;NPAS4;BHLHE41;MLXIPL;CDKN1C;FOXK2;MAZ;INSM1;NR1D1;DACH1;FZD2;CRY2;ID4;APP;KAT2A;PPP3CA;USP7;SOX4;TCF3;SP3;CBX4;SOX10;TENM1;ZFHX3;HMGB1;HMGA2;FOXC1;NR5A2;VLDLR;PGR;HMGB3;GATA6;LHX9;TEAD1;TRIP4;ADCY7;TSHZ3;WWP2;SFMBT1;GMPPB;FOXP3;CXXC5;MAML1;TCERG1;SMURF1;MLXIP;SET;NAMPT;BCOR;KLF12;TOX2;NFATC2;ZBTB48;CASZ1;BCL9L;GATAD2A;KLF10;NFATC1;E2F3;JARID2;GMDS;NR4A3;KDM5B;MTA3;TFB2M;HNRNP…	0% (0/1605)	1	0	NA	NA	0% (0/579)	1	0	NA	NA	0.15% (1/652)	0.44637	0.35	373905	BASP1
7	2.15	GO:0010467	gene expression	The process in which a gene's sequence is converted into a mature gene product or products (proteins or RNA). This includes the production of an RNA transcript as well as any processing to produce a mature RNA product or an mRNA or circRNA (for protein-coding genes) and the translation of that mRNA or circRNA into protein. Protein maturation is included when required to form an active form of a p…	6.34% (130/2050)	0.00584	2.23	100857974;100858699;100859674;101749773;101750093;101750689;101751827;107049008;107051057;107052848;107055301;373935;374061;374092;374133;374150;374198;374204;374232;395113;395126;395143;395146;395302;395354;395455;395573;395637;395668;395682;395724;395844;395851;395856;395961;396089;396154;396198;396232;396297;396390;396397;403089;414740;415330;415419;415668;415762;415803;415868;415902;415965;41…	ONECUT2;RRP36;PCBP4;LOC101749773;NPAS4;BHLHE41;CDKN1C;FOXK2;MAZ;INSM1;NR1D1;DACH1;FZD2;CRY2;RPL35;ID4;APP;QKI;KAT2A;PPP3CA;USP7;SOX4;TCF3;SP3;CBX4;PCSK7;SOX10;ELAVL1;TENM1;ZFHX3;HMGB1;ALDH1A2;HMGA2;FOXC1;NR5A2;CRYAB;VLDLR;PGR;HMGB3;ANXA2;GATA6;LHX9;TEAD1;EIF1AD;TRIP4;MAPK6;AARS;TSHZ3;GCSH;WWP2;SFMBT1;TSEN2;FOXP3;CXXC5;MAML1;LARS;TCERG1;SMURF1;MLXIP;SET;APOH;NAMPT;MAPK11;KRAS;BCOR;KLF12;TOX2;NFATC…	0.1% (2/2082)	0.7524	0.12	416659;770140	NAA60;CTIF	0% (0/638)	1	0	NA	NA	0.14% (1/728)	0.48988	0.31	373905	BASP1
7	8.16	GO:0097503	sialylation	The covalent attachment of sialic acid to a substrate molecule.	42.86% (3/7)	0.00432	2.36	395139;414796;419718	ST3GAL2;ST8SIA3Z;ST3GAL4	0% (0/7)	1	0	NA	NA	0% (0/6)	1	0	NA	NA	0% (0/7)	1	0	NA	NA
8	8.16	GO:0033151	V(D)J recombination	The process in which immune receptor V, D, and J, or V and J gene segments, depending on the specific receptor, are recombined within a single locus utilizing the conserved heptamer and nonomer recombination signal sequences (RSS).	37.5% (3/8)	0.00665	2.18	395146;395724;416092	TCF3;HMGB1;FOXP3	0% (0/8)	1	0	NA	NA	NA	NA	NA	NA	NA	0% (0/3)	1	0	NA	NA
8	9.54	GO:0046368	GDP-L-fucose metabolic process	The chemical reactions and pathways involving GDP-L-fucose, a substance composed of L-fucose in glycosidic linkage with guanosine diphosphate.	66.67% (2/3)	0.00801	2.1	420890;423178	GMDS;FUT8	0% (0/3)	1	0	NA	NA	NA	NA	NA	NA	NA	NA	NA	NA	NA	NA
8	8.16	GO:0009225	nucleotide-sugar metabolic process	The cellular chemical reactions and pathways involving nucleotide-sugars, any nucleotide-carbohydrate in which the distal phosphoric residue of a nucleoside 5'-diphosphate is in glycosidic linkage with a monosaccharide or monosaccharide derivative.	33.33% (3/9)	0.00959	2.02	415924;420890;423178	GMPPB;GMDS;FUT8	0% (0/9)	1	0	NA	NA	NA	NA	NA	NA	NA	NA	NA	NA	NA	NA
8	9.54	GO:0019673	GDP-mannose metabolic process	The chemical reactions and pathways involving GDP-mannose, a substance composed of mannose in glycosidic linkage with guanosine diphosphate.	66.67% (2/3)	0.00801	2.1	415924;420890	GMPPB;GMDS	0% (0/3)	1	0	NA	NA	NA	NA	NA	NA	NA	NA	NA	NA	NA	NA
9	2.47	GO:0034654	nucleobase-containing compound biosynthetic process	The chemical reactions and pathways resulting in the formation of nucleobases, nucleosides, nucleotides and nucleic acids.	6.6% (100/1516)	0.00592	2.23	100857974;101749773;101750093;101750689;101751014;101751827;107049008;107051057;107052848;107055301;373935;374061;374092;374150;374198;374232;395113;395126;395143;395146;395302;395354;395573;395668;395682;395724;395851;395856;395961;396154;396198;396232;396390;396397;403089;415330;415732;415762;415868;415902;415924;416092;416138;416286;416349;416487;416857;417210;417707;418574;418817;419156;41934…	ONECUT2;LOC101749773;NPAS4;BHLHE41;MLXIPL;CDKN1C;FOXK2;MAZ;INSM1;NR1D1;DACH1;FZD2;CRY2;ID4;APP;KAT2A;PPP3CA;USP7;SOX4;TCF3;SP3;CBX4;SOX10;TENM1;ZFHX3;HMGB1;HMGA2;FOXC1;NR5A2;VLDLR;PGR;HMGB3;GATA6;LHX9;TEAD1;TRIP4;ADCY7;TSHZ3;WWP2;SFMBT1;GMPPB;FOXP3;CXXC5;MAML1;TCERG1;SMURF1;MLXIP;SET;NAMPT;BCOR;KLF12;TOX2;NFATC2;ZBTB48;CASZ1;BCL9L;GATAD2A;KLF10;NFATC1;E2F3;JARID2;GMDS;NR4A3;KDM5B;MTA3;TFB2M;HNRNP…	0% (0/1544)	1	0	NA	NA	0% (0/560)	1	0	NA	NA	0.16% (1/629)	0.43285	0.36	373905	BASP1
9	2.58	GO:0032774	RNA biosynthetic process	The chemical reactions and pathways resulting in the formation of RNA, ribonucleic acid, one of the two main type of nucleic acid, consisting of a long, unbranched macromolecule formed from ribonucleotides joined in 3',5'-phosphodiester linkage. Includes polymerization of ribonucleotide monomers. Refers not only to transcription but also to e.g. viral RNA replication.	6.88% (93/1351)	0.00232	2.63	100857974;101749773;101750093;101750689;101751827;107049008;107051057;107052848;107055301;373935;374061;374092;374150;374198;374232;395113;395126;395143;395146;395302;395354;395573;395668;395682;395724;395851;395856;395961;396154;396198;396232;396390;396397;403089;415330;415762;415868;415902;416092;416138;416286;416349;416487;416857;417210;417707;418574;418817;419156;419346;419370;419452;419785;4…	ONECUT2;LOC101749773;NPAS4;BHLHE41;CDKN1C;FOXK2;MAZ;INSM1;NR1D1;DACH1;FZD2;CRY2;ID4;APP;KAT2A;PPP3CA;USP7;SOX4;TCF3;SP3;CBX4;SOX10;TENM1;ZFHX3;HMGB1;HMGA2;FOXC1;NR5A2;VLDLR;PGR;HMGB3;GATA6;LHX9;TEAD1;TRIP4;TSHZ3;WWP2;SFMBT1;FOXP3;CXXC5;MAML1;TCERG1;SMURF1;MLXIP;SET;NAMPT;BCOR;KLF12;TOX2;NFATC2;ZBTB48;CASZ1;BCL9L;GATAD2A;KLF10;NFATC1;E2F3;JARID2;NR4A3;KDM5B;MTA3;TFB2M;HNRNPU;ZBTB2;BEND3;HMGN3;PASD…	0% (0/1376)	1	0	NA	NA	0% (0/528)	1	0	NA	NA	0.17% (1/584)	0.40594	0.39	373905	BASP1
9	2.59	GO:0097659	nucleic acid-templated transcription	The cellular synthesis of RNA on a template of nucleic acid (DNA or RNA).	6.92% (93/1343)	0.00192	2.72	100857974;101749773;101750093;101750689;101751827;107049008;107051057;107052848;107055301;373935;374061;374092;374150;374198;374232;395113;395126;395143;395146;395302;395354;395573;395668;395682;395724;395851;395856;395961;396154;396198;396232;396390;396397;403089;415330;415762;415868;415902;416092;416138;416286;416349;416487;416857;417210;417707;418574;418817;419156;419346;419370;419452;419785;4…	ONECUT2;LOC101749773;NPAS4;BHLHE41;CDKN1C;FOXK2;MAZ;INSM1;NR1D1;DACH1;FZD2;CRY2;ID4;APP;KAT2A;PPP3CA;USP7;SOX4;TCF3;SP3;CBX4;SOX10;TENM1;ZFHX3;HMGB1;HMGA2;FOXC1;NR5A2;VLDLR;PGR;HMGB3;GATA6;LHX9;TEAD1;TRIP4;TSHZ3;WWP2;SFMBT1;FOXP3;CXXC5;MAML1;TCERG1;SMURF1;MLXIP;SET;NAMPT;BCOR;KLF12;TOX2;NFATC2;ZBTB48;CASZ1;BCL9L;GATAD2A;KLF10;NFATC1;E2F3;JARID2;NR4A3;KDM5B;MTA3;TFB2M;HNRNPU;ZBTB2;BEND3;HMGN3;PASD…	0% (0/1368)	1	0	NA	NA	0% (0/527)	1	0	NA	NA	0.17% (1/583)	0.40533	0.39	373905	BASP1
9	2.6	GO:0006351	transcription, DNA-templated	The cellular synthesis of RNA on a template of DNA.	6.97% (93/1335)	0.00158	2.8	100857974;101749773;101750093;101750689;101751827;107049008;107051057;107052848;107055301;373935;374061;374092;374150;374198;374232;395113;395126;395143;395146;395302;395354;395573;395668;395682;395724;395851;395856;395961;396154;396198;396232;396390;396397;403089;415330;415762;415868;415902;416092;416138;416286;416349;416487;416857;417210;417707;418574;418817;419156;419346;419370;419452;419785;4…	ONECUT2;LOC101749773;NPAS4;BHLHE41;CDKN1C;FOXK2;MAZ;INSM1;NR1D1;DACH1;FZD2;CRY2;ID4;APP;KAT2A;PPP3CA;USP7;SOX4;TCF3;SP3;CBX4;SOX10;TENM1;ZFHX3;HMGB1;HMGA2;FOXC1;NR5A2;VLDLR;PGR;HMGB3;GATA6;LHX9;TEAD1;TRIP4;TSHZ3;WWP2;SFMBT1;FOXP3;CXXC5;MAML1;TCERG1;SMURF1;MLXIP;SET;NAMPT;BCOR;KLF12;TOX2;NFATC2;ZBTB48;CASZ1;BCL9L;GATAD2A;KLF10;NFATC1;E2F3;JARID2;NR4A3;KDM5B;MTA3;TFB2M;HNRNPU;ZBTB2;BEND3;HMGN3;PASD…	0% (0/1360)	1	0	NA	NA	0% (0/525)	1	0	NA	NA	0.17% (1/582)	0.40472	0.39	373905	BASP1
9	3.32	GO:0006366	transcription by RNA polymerase II	The synthesis of RNA from a DNA template by RNA polymerase II, originating at an RNA polymerase II promoter. Includes transcription of messenger RNA (mRNA) and certain small nuclear RNAs (snRNAs).	7.43% (63/848)	0.00242	2.62	100857974;101749773;101750093;101750689;107049008;107051057;107052848;107055301;374092;374198;374232;395113;395143;395146;395302;395354;395573;395682;395724;395851;395856;395961;396154;396198;396232;396390;403089;415868;416092;416138;416286;416349;416487;416857;417707;418574;418817;419156;419785;420255;420815;420824;420996;421492;421635;421778;421853;422439;422445;422815;423638;423796;424201;4248…	ONECUT2;LOC101749773;NPAS4;BHLHE41;FOXK2;MAZ;INSM1;NR1D1;CRY2;APP;KAT2A;PPP3CA;SOX4;TCF3;SP3;CBX4;SOX10;ZFHX3;HMGB1;HMGA2;FOXC1;NR5A2;VLDLR;PGR;HMGB3;GATA6;TEAD1;WWP2;FOXP3;CXXC5;MAML1;TCERG1;SMURF1;MLXIP;NAMPT;BCOR;KLF12;TOX2;BCL9L;KLF10;NFATC1;E2F3;NR4A3;HNRNPU;ZBTB2;BEND3;HMGN3;ELF2;MAML3;PPARGC1A;ECD;PCGF5;PTPRN;DLG1;TBL1X;CEBPA;SRA1;H3F3C;HOXD3;BMI1;IGBP1;KLF4;MED26	0% (0/863)	1	0	NA	NA	0% (0/356)	1	0	NA	NA	0% (0/390)	1	0	NA	NA
9	2.45	GO:0018130	heterocycle biosynthetic process	The chemical reactions and pathways resulting in the formation of heterocyclic compounds, those with a cyclic molecular structure and at least two different atoms in the ring (or rings).	6.54% (101/1544)	0.00728	2.14	100857974;101749773;101750093;101750689;101751014;101751827;107049008;107051057;107052848;107055301;373935;374061;374092;374150;374198;374232;395113;395126;395143;395146;395302;395354;395573;395668;395682;395724;395851;395856;395961;396154;396198;396232;396390;396397;403089;415330;415732;415762;415868;415902;415924;416092;416138;416286;416349;416487;416857;417210;417707;418574;418817;419156;41934…	ONECUT2;LOC101749773;NPAS4;BHLHE41;MLXIPL;CDKN1C;FOXK2;MAZ;INSM1;NR1D1;DACH1;FZD2;CRY2;ID4;APP;KAT2A;PPP3CA;USP7;SOX4;TCF3;SP3;CBX4;SOX10;TENM1;ZFHX3;HMGB1;HMGA2;FOXC1;NR5A2;VLDLR;PGR;HMGB3;GATA6;LHX9;TEAD1;TRIP4;ADCY7;TSHZ3;WWP2;SFMBT1;GMPPB;FOXP3;CXXC5;MAML1;TCERG1;SMURF1;MLXIP;SET;NAMPT;BCOR;KLF12;TOX2;NFATC2;ZBTB48;CASZ1;BCL9L;GATAD2A;KLF10;NFATC1;E2F3;JARID2;GMDS;NR4A3;KDM5B;MTA3;TFB2M;HNRNP…	0% (0/1573)	1	0	NA	NA	0% (0/565)	1	0	NA	NA	0.16% (1/636)	0.43698	0.36	373905	BASP1
9	2.45	GO:0019438	aromatic compound biosynthetic process	The chemical reactions and pathways resulting in the formation of aromatic compounds, any substance containing an aromatic carbon ring.	6.49% (100/1541)	0.00964	2.02	100857974;101749773;101750093;101750689;101751014;101751827;107049008;107051057;107052848;107055301;373935;374061;374092;374150;374198;374232;395113;395126;395143;395146;395302;395354;395573;395668;395682;395724;395851;395856;395961;396154;396198;396232;396390;396397;403089;415330;415732;415762;415868;415902;415924;416092;416138;416286;416349;416487;416857;417210;417707;418574;418817;419156;41934…	ONECUT2;LOC101749773;NPAS4;BHLHE41;MLXIPL;CDKN1C;FOXK2;MAZ;INSM1;NR1D1;DACH1;FZD2;CRY2;ID4;APP;KAT2A;PPP3CA;USP7;SOX4;TCF3;SP3;CBX4;SOX10;TENM1;ZFHX3;HMGB1;HMGA2;FOXC1;NR5A2;VLDLR;PGR;HMGB3;GATA6;LHX9;TEAD1;TRIP4;ADCY7;TSHZ3;WWP2;SFMBT1;GMPPB;FOXP3;CXXC5;MAML1;TCERG1;SMURF1;MLXIP;SET;NAMPT;BCOR;KLF12;TOX2;NFATC2;ZBTB48;CASZ1;BCL9L;GATAD2A;KLF10;NFATC1;E2F3;JARID2;GMDS;NR4A3;KDM5B;MTA3;TFB2M;HNRNP…	0% (0/1571)	1	0	NA	NA	0% (0/570)	1	0	NA	NA	0.16% (1/639)	0.43875	0.36	373905	BASP1
10	8	GO:1903859	regulation of dendrite extension	Any process that modulates the frequency, rate or extent of dendrite extension.	38.46% (5/13)	0.00036	3.44	101747832;374119;416487;420264;421867	CPNE9;NEDD4L;SMURF1;RIMS2;RIMS1	0% (0/11)	1	0	NA	NA	0% (0/6)	1	0	NA	NA	0% (0/11)	1	0	NA	NA
10	8.16	GO:1903861	positive regulation of dendrite extension	Any process that activates or increases the frequency, rate or extent of dendrite extension.	41.67% (5/12)	0.00023	3.64	101747832;374119;416487;420264;421867	CPNE9;NEDD4L;SMURF1;RIMS2;RIMS1	0% (0/10)	1	0	NA	NA	0% (0/5)	1	0	NA	NA	0% (0/9)	1	0	NA	NA
10	5.33	GO:0048812	neuron projection morphogenesis	The process in which the anatomical structures of a neuron projection are generated and organized. A neuron projection is any process extending from a neural cell, such as axons or dendrites.	10.79% (15/139)	0.00618	2.21	101747832;373967;374119;395203;396154;396397;396416;416092;416487;418781;420264;421867;422026;427850;428309	CPNE9;SLIT2;NEDD4L;SH3GL2;VLDLR;LHX9;PTK2;FOXP3;SMURF1;FARP1;RIMS2;RIMS1;KIF13B;RELN;CNTNAP1	0% (0/132)	1	0	NA	NA	0% (0/65)	1	0	NA	NA	0% (0/81)	1	0	NA	NA
10	7.7	GO:0097484	dendrite extension	Long distance growth of a single dendrite involved in cellular development.	35.29% (6/17)	0.00015	3.82	101747832;374119;395203;416487;420264;421867	CPNE9;NEDD4L;SH3GL2;SMURF1;RIMS2;RIMS1	0% (0/15)	1	0	NA	NA	0% (0/6)	1	0	NA	NA	0% (0/12)	1	0	NA	NA
11	3.18	GO:0009653	anatomical structure morphogenesis	The process in which anatomical structures are generated and organized. Morphogenesis pertains to the creation of form.	7.55% (57/755)	0.00279	2.55	101747832;101748977;373967;373972;373992;374058;374119;395203;395302;395469;395573;395594;395724;395844;395851;395856;396089;396154;396217;396297;396366;396390;396397;396416;415894;416092;416487;417431;417439;418574;418608;418781;418992;419073;419082;419170;419785;419856;420264;420549;421257;421621;421867;422026;422209;422268;423292;423876;423960;424890;426876;427850;428199;428309;493647;770254;7…	CPNE9;KLHL12;SLIT2;PRPF40A;FBN1;ITGB1;NEDD4L;SH3GL2;SP3;PDGFC;SOX10;HAS2;HMGB1;ALDH1A2;HMGA2;FOXC1;CRYAB;VLDLR;MBP;ANXA2;TPM1;GATA6;LHX9;PTK2;STAB1;FOXP3;SMURF1;APOH;FAM20A;BCOR;SH3KBP1;FARP1;MTMR2;DCHS1;STIM1;PPP1R16B;BCL9L;CD34;RIMS2;KRIT1;PTK7;SASH1;RIMS1;KIF13B;ZMYM3;POF1B;SPRED1;SH3PXD2A;DOCK1;DLG1;LARP4;RELN;ANTXR1;CNTNAP1;BMI1;KLF4;AJAP1	0.13% (1/783)	0.62141	0.21	396493	EPB41	0% (0/434)	1	0	NA	NA	0% (0/498)	1	0	NA	NA
11	4.35	GO:0022603	regulation of anatomical structure morphogenesis	Any process that modulates the frequency, rate or extent of anatomical structure morphogenesis.	9.24% (33/357)	0.00102	2.99	101747832;373967;373972;374058;374119;395724;396217;396366;396390;396416;415894;416092;416487;417431;418574;418608;419082;419170;419785;419856;420264;420549;421257;421621;421867;422026;422209;423292;423960;424890;426876;770254;770310	CPNE9;SLIT2;PRPF40A;ITGB1;NEDD4L;HMGB1;MBP;TPM1;GATA6;PTK2;STAB1;FOXP3;SMURF1;APOH;BCOR;SH3KBP1;STIM1;PPP1R16B;BCL9L;CD34;RIMS2;KRIT1;PTK7;SASH1;RIMS1;KIF13B;ZMYM3;SPRED1;DOCK1;DLG1;LARP4;KLF4;AJAP1	0.27% (1/368)	0.35716	0.45	396493	EPB41	0% (0/178)	1	0	NA	NA	0% (0/209)	1	0	NA	NA
11	9.54	GO:0032288	myelin assembly	The process in which the wraps of cell membrane that constitute myelin are laid down around an axon in the central or peripheral nervous system.	66.67% (2/3)	0.00801	2.1	418992;428309	MTMR2;CNTNAP1	0% (0/3)	1	0	NA	NA	NA	NA	NA	NA	NA	NA	NA	NA	NA	NA
11	5.36	GO:0022604	regulation of cell morphogenesis	Any process that modulates the frequency, rate or extent of cell morphogenesis. Cell morphogenesis is the developmental process in which the shape of a cell is generated and organized.	10.26% (16/156)	0.00775	2.11	101747832;373967;373972;374119;396366;396416;416487;418608;419785;420264;421867;422026;422209;423960;424890;426876	CPNE9;SLIT2;PRPF40A;NEDD4L;TPM1;PTK2;SMURF1;SH3KBP1;BCL9L;RIMS2;RIMS1;KIF13B;ZMYM3;DOCK1;DLG1;LARP4	0.64% (1/156)	0.16834	0.77	396493	EPB41	0% (0/71)	1	0	NA	NA	0% (0/85)	1	0	NA	NA
11	4.64	GO:0000902	cell morphogenesis	The developmental process in which the size or shape of a cell is generated and organized.	9.09% (25/275)	0.00508	2.29	101747832;373967;373972;374119;395203;396154;396366;396397;396416;416092;416487;418608;418781;419785;420264;421867;422026;422209;422268;423960;424890;426876;427850;428199;428309	CPNE9;SLIT2;PRPF40A;NEDD4L;SH3GL2;VLDLR;TPM1;LHX9;PTK2;FOXP3;SMURF1;SH3KBP1;FARP1;BCL9L;RIMS2;RIMS1;KIF13B;ZMYM3;POF1B;DOCK1;DLG1;LARP4;RELN;ANTXR1;CNTNAP1	0.37% (1/271)	0.27603	0.56	396493	EPB41	0% (0/136)	1	0	NA	NA	0% (0/161)	1	0	NA	NA
11	4.47	GO:0032989	cellular component morphogenesis	The process in which cellular structures, including whole cells or cell parts, are generated and organized.	8.55% (26/304)	0.00944	2.03	101747832;373967;373972;374119;395203;396154;396366;396397;396416;416092;416487;418608;418781;418992;419785;420264;421867;422026;422209;422268;423960;424890;426876;427850;428199;428309	CPNE9;SLIT2;PRPF40A;NEDD4L;SH3GL2;VLDLR;TPM1;LHX9;PTK2;FOXP3;SMURF1;SH3KBP1;FARP1;MTMR2;BCL9L;RIMS2;RIMS1;KIF13B;ZMYM3;POF1B;DOCK1;DLG1;LARP4;RELN;ANTXR1;CNTNAP1	0.32% (1/311)	0.31051	0.51	396493	EPB41	0% (0/149)	1	0	NA	NA	0% (0/183)	1	0	NA	NA
12	7.6	GO:0048709	oligodendrocyte differentiation	The process in which a relatively unspecialized cell acquires the specialized features of an oligodendrocyte. An oligodendrocyte is a type of glial cell involved in myelinating the axons of neurons in the central nervous system.	26.67% (4/15)	0.00649	2.19	395573;396214;421422;428309	SOX10;PLP1;DAAM2;CNTNAP1	0% (0/12)	1	0	NA	NA	0% (0/9)	1	0	NA	NA	0% (0/8)	1	0	NA	NA
12	9.54	GO:0014037	Schwann cell differentiation	The process in which a relatively unspecialized cell acquires the specialized features of a Schwann cell. Schwann cells are found in the peripheral nervous system, where they insulate neurons and axons, and regulate the environment in which neurons function.	66.67% (2/3)	0.00801	2.1	421900;428309	ARHGEF10;CNTNAP1	0% (0/3)	1	0	NA	NA	NA	NA	NA	NA	NA	0% (0/3)	1	0	NA	NA
12	6.73	GO:0010001	glial cell differentiation	The process in which a relatively unspecialized cell acquires the specialized features of a glial cell.	22.58% (7/31)	0.00093	3.03	374198;395573;396214;421422;421900;427850;428309	APP;SOX10;PLP1;DAAM2;ARHGEF10;RELN;CNTNAP1	0% (0/29)	1	0	NA	NA	0% (0/16)	1	0	NA	NA	0% (0/17)	1	0	NA	NA
12	6.36	GO:0042063	gliogenesis	The process that results in the generation of glial cells. This includes the production of glial progenitors and their differentiation into mature glia.	19.57% (9/46)	0.00055	3.26	374198;395573;396214;396416;421422;421900;426765;427850;428309	APP;SOX10;PLP1;PTK2;DAAM2;ARHGEF10;APCDD1;RELN;CNTNAP1	0% (0/46)	1	0	NA	NA	0% (0/23)	1	0	NA	NA	0% (0/26)	1	0	NA	NA
12	9.25	GO:0022010	central nervous system myelination	The process in which neuronal axons and dendrites become coated with a segmented lipid-rich sheath (myelin) to enable faster and more energetically efficient conduction of electrical impulses. The sheath is formed by the cell membranes of oligodendrocytes in the central nervous system. Adjacent myelin segments are separated by a non-myelinated stretch of axon called a node of Ranvier.	75% (3/4)	0.00056	3.25	395573;396214;428309	SOX10;PLP1;CNTNAP1	NA	NA	NA	NA	NA	0% (0/4)	1	0	NA	NA	0% (0/3)	1	0	NA	NA
12	8.34	GO:0014003	oligodendrocyte development	The process aimed at the progression of an oligodendrocyte over time, from initial commitment of the cell to a specific fate, to the fully functional differentiated cell. An oligodendrocyte is a type of glial cell involved in myelinating the axons in the central nervous system.	33.33% (3/9)	0.00959	2.02	395573;396214;428309	SOX10;PLP1;CNTNAP1	0% (0/7)	1	0	NA	NA	0% (0/5)	1	0	NA	NA	0% (0/3)	1	0	NA	NA
12	7.55	GO:0021782	glial cell development	The process aimed at the progression of a glial cell over time, from initial commitment of the cell to a specific fate, to the fully functional differentiated cell.	35.71% (5/14)	0.00053	3.28	374198;395573;396214;421900;428309	APP;SOX10;PLP1;ARHGEF10;CNTNAP1	0% (0/13)	1	0	NA	NA	0% (0/5)	1	0	NA	NA	0% (0/4)	1	0	NA	NA
13	8.34	GO:0098751	bone cell development	The process whose specific outcome is the progression of a bone cell over time, from initial commitment of the cell to a specific fate, to the fully functional differentiated cell.	37.5% (3/8)	0.00665	2.18	373992;396297;416092	FBN1;ANXA2;FOXP3	0% (0/8)	1	0	NA	NA	0% (0/3)	1	0	NA	NA	0% (0/6)	1	0	NA	NA
13	8.56	GO:0036035	osteoclast development	The process whose specific outcome is the progression of a osteoclast from its formation to the mature structure. Cell development does not include the steps involved in committing a cell to a specific fate. An osteoclast is a specialized phagocytic cell associated with the absorption and removal of the mineralized matrix of bone tissue.	50% (3/6)	0.00257	2.59	373992;396297;416092	FBN1;ANXA2;FOXP3	0% (0/6)	1	0	NA	NA	NA	NA	NA	NA	NA	0% (0/5)	1	0	NA	NA
13	7.75	GO:0061515	myeloid cell development	The process whose specific outcome is the progression of a myeloid cell over time, from its formation to the mature structure.	30.77% (4/13)	0.0037	2.43	373992;374198;396297;416092	FBN1;APP;ANXA2;FOXP3	0% (0/13)	1	0	NA	NA	0% (0/5)	1	0	NA	NA	0% (0/9)	1	0	NA	NA
13	7.81	GO:0001570	vasculogenesis	The differentiation of endothelial cells from progenitor cells during blood vessel development, and the de novo formation of blood vessels and tubes.	28.57% (4/14)	0.00496	2.3	395594;396416;419856;423292	HAS2;PTK2;CD34;SPRED1	0% (0/15)	1	0	NA	NA	0% (0/9)	1	0	NA	NA	0% (0/9)	1	0	NA	NA
13	9.25	GO:0060290	transdifferentiation	The conversion of a differentiated cell of one fate into a differentiated cell of another fate without first undergoing cell division or reversion to a more primitive or stem cell-like fate.	66.67% (2/3)	0.00801	2.1	107052848;419856	INSM1;CD34	0% (0/4)	1	0	NA	NA	0% (0/4)	1	0	NA	NA	0% (0/4)	1	0	NA	NA
13	2.91	GO:0030154	cell differentiation	The process in which relatively unspecialized cells, e.g. embryonic or regenerative cells, acquire specialized structural and/or functional features that characterize the cells, tissues, or organs of the mature organism or some other relatively stable phase of the organism's life history. Differentiation includes the processes involved in commitment of a cell to a specific fate and its subsequent…	6.97% (67/961)	0.00808	2.09	101747832;101748977;101749629;101750338;107052848;373967;373992;374058;374119;374198;374204;395203;395302;395573;395594;395668;395724;395844;395851;395856;396154;396214;396232;396297;396366;396390;396397;396416;415419;415880;415958;416092;416286;416487;417739;418781;418992;419170;419346;419785;419856;420264;420815;420839;421257;421422;421492;421867;421900;422026;422268;423196;423292;423876;423960…	CPNE9;KLHL12;VASN;MFHAS1;INSM1;SLIT2;FBN1;ITGB1;NEDD4L;APP;QKI;SH3GL2;SP3;SOX10;HAS2;TENM1;HMGB1;ALDH1A2;HMGA2;FOXC1;VLDLR;PLP1;HMGB3;ANXA2;TPM1;GATA6;LHX9;PTK2;MAPK6;AP1G2;ATP2B2;FOXP3;MAML1;SMURF1;MAPK11;FARP1;MTMR2;PPP1R16B;NFATC2;BCL9L;CD34;RIMS2;NFATC1;JARID2;PTK7;DAAM2;HNRNPU;RIMS1;ARHGEF10;KIF13B;POF1B;MDK;SPRED1;SH3PXD2A;DOCK1;ZNF804A;GGNBP2;APCDD1;MARVELD2;SRA1;RELN;ANTXR1;CNTNAP1;SMARCD…	0% (0/976)	1	0	NA	NA	0% (0/500)	1	0	NA	NA	0% (0/588)	1	0	NA	NA
13	2.83	GO:0048869	cellular developmental process	A biological process whose specific outcome is the progression of a cell over time from an initial condition to a later condition.	6.91% (73/1056)	0.0069	2.16	101747832;101748977;101749629;101750338;107052848;373967;373972;373992;374058;374119;374198;374204;395203;395302;395573;395594;395668;395724;395844;395851;395856;396154;396214;396232;396297;396366;396390;396397;396416;415419;415880;415958;416092;416286;416487;417739;418608;418781;418992;419170;419346;419785;419856;420264;420815;420839;421257;421422;421492;421867;421900;422026;422209;422268;423196…	CPNE9;KLHL12;VASN;MFHAS1;INSM1;SLIT2;PRPF40A;FBN1;ITGB1;NEDD4L;APP;QKI;SH3GL2;SP3;SOX10;HAS2;TENM1;HMGB1;ALDH1A2;HMGA2;FOXC1;VLDLR;PLP1;HMGB3;ANXA2;TPM1;GATA6;LHX9;PTK2;MAPK6;AP1G2;ATP2B2;FOXP3;MAML1;SMURF1;MAPK11;SH3KBP1;FARP1;MTMR2;PPP1R16B;NFATC2;BCL9L;CD34;RIMS2;NFATC1;JARID2;PTK7;DAAM2;HNRNPU;RIMS1;ARHGEF10;KIF13B;ZMYM3;POF1B;MDK;ARG2;SPRED1;SH3PXD2A;DOCK1;ZNF804A;DLG1;GGNBP2;APCDD1;LARP4;MA…	0.09% (1/1072)	0.74381	0.13	396493	EPB41	0% (0/525)	1	0	NA	NA	0% (0/621)	1	0	NA	NA
14	5.02	GO:0007417	central nervous system development	The process whose specific outcome is the progression of the central nervous system over time, from its formation to the mature structure. The central nervous system is the core nervous system that serves an integrating and coordinating function. In vertebrates it consists of the brain and spinal cord. In those invertebrates with a central nervous system it typically consists of a brain, cerebral…	10.9% (17/156)	0.00332	2.48	373967;374198;395573;395844;396154;396214;396397;396416;416092;416790;421422;426238;427850;428309;493647;769935;771456	SLIT2;APP;SOX10;ALDH1A2;VLDLR;PLP1;LHX9;PTK2;FOXP3;ANKLE2;DAAM2;DCTN1;RELN;CNTNAP1;BMI1;FOXP2;LOC771456	0% (0/150)	1	0	NA	NA	0% (0/94)	1	0	NA	NA	0% (0/96)	1	0	NA	NA
14	7.18	GO:0021510	spinal cord development	The process whose specific outcome is the progression of the spinal cord over time, from its formation to the mature structure. The spinal cord primarily conducts sensory and motor nerve impulses between the brain and the peripheral nervous tissues.	31.82% (7/22)	9e-05	4.05	395844;396154;396397;416092;421422;426238;427850	ALDH1A2;VLDLR;LHX9;FOXP3;DAAM2;DCTN1;RELN	0% (0/20)	1	0	NA	NA	0% (0/16)	1	0	NA	NA	0% (0/20)	1	0	NA	NA
14	7.93	GO:0021517	ventral spinal cord development	The process whose specific outcome is the progression of the ventral region of the spinal cord over time, from its formation to the mature structure. The neurons of the ventral region of the mature spinal cord participate in motor output.	46.15% (6/13)	3e-05	4.52	395844;396154;396397;416092;426238;427850	ALDH1A2;VLDLR;LHX9;FOXP3;DCTN1;RELN	0% (0/11)	1	0	NA	NA	0% (0/11)	1	0	NA	NA	0% (0/12)	1	0	NA	NA
14	8.85	GO:0034505	tooth mineralization	The process in which calcium salts are deposited into calcareous tooth structures such as dental enamel, dentin and cementum.	50% (3/6)	0.00257	2.59	417439;418574;419082	FAM20A;BCOR;STIM1	0% (0/6)	1	0	NA	NA	0% (0/5)	1	0	NA	NA	0% (0/4)	1	0	NA	NA
14	8.34	GO:0042475	odontogenesis of dentin-containing tooth	The process whose specific outcome is the progression of a dentin-containing tooth over time, from its formation to the mature structure. A dentin-containing tooth is a hard, bony organ borne on the jaw or other bone of a vertebrate, and is composed mainly of dentin, a dense calcified substance, covered by a layer of enamel.	33.33% (3/9)	0.00959	2.02	395856;417439;419082	FOXC1;FAM20A;STIM1	0% (0/9)	1	0	NA	NA	0% (0/8)	1	0	NA	NA	0% (0/7)	1	0	NA	NA
14	7.35	GO:0042476	odontogenesis	The process whose specific outcome is the progression of a tooth or teeth over time, from formation to the mature structure(s). A tooth is any hard bony, calcareous, or chitinous organ found in the mouth or pharynx of an animal and used in procuring or masticating food.	23.81% (5/21)	0.00398	2.4	395856;417439;418574;419082;419856	FOXC1;FAM20A;BCOR;STIM1;CD34	0% (0/20)	1	0	NA	NA	0% (0/18)	1	0	NA	NA	0% (0/17)	1	0	NA	NA
15	8.44	GO:0021795	cerebral cortex cell migration	The orderly movement of cells from one site to another in the cerebral cortex.	33.33% (3/9)	0.00959	2.02	373967;396416;427850	SLIT2;PTK2;RELN	0% (0/8)	1	0	NA	NA	0% (0/4)	1	0	NA	NA	0% (0/4)	1	0	NA	NA
15	9.54	GO:0021800	cerebral cortex tangential migration	The migration of cells in the cerebral cortex in which cells move orthogonally to the direction of radial migration and do not use radial glial cell processes as substrates for migration.	66.67% (2/3)	0.00801	2.1	373967;427850	SLIT2;RELN	0% (0/3)	1	0	NA	NA	0% (0/3)	1	0	NA	NA	0% (0/3)	1	0	NA	NA
16	7.55	GO:0042552	myelination	The process in which myelin sheaths are formed and maintained around neurons. Oligodendrocytes in the brain and spinal cord and Schwann cells in the peripheral nervous system wrap axons with compact layers of their plasma membrane. Adjacent myelin segments are separated by a non-myelinated stretch of axon called a node of Ranvier.	37.5% (6/16)	0.0001	4	395573;396214;396217;418992;421900;428309	SOX10;PLP1;MBP;MTMR2;ARHGEF10;CNTNAP1	0% (0/12)	1	0	NA	NA	0% (0/9)	1	0	NA	NA	0% (0/8)	1	0	NA	NA
16	9.25	GO:0032291	axon ensheathment in central nervous system	The process in which a glial cell membrane closes around an axon in the central nervous system. This can be a myelinating or a non-myelinating neuron-glial interaction.	75% (3/4)	0.00056	3.25	395573;396214;428309	SOX10;PLP1;CNTNAP1	NA	NA	NA	NA	NA	0% (0/4)	1	0	NA	NA	0% (0/3)	1	0	NA	NA
16	7.55	GO:0007272	ensheathment of neurons	The process in which glial cells envelop neuronal cell bodies and/or axons to form an insulating layer. This can take the form of myelinating or non-myelinating ensheathment.	37.5% (6/16)	0.0001	4	395573;396214;396217;418992;421900;428309	SOX10;PLP1;MBP;MTMR2;ARHGEF10;CNTNAP1	0% (0/12)	1	0	NA	NA	0% (0/9)	1	0	NA	NA	0% (0/8)	1	0	NA	NA
16	7.55	GO:0008366	axon ensheathment	Any process in which the axon of a neuron is insulated, and that insulation maintained, thereby preventing dispersion of the electrical signal.	37.5% (6/16)	0.0001	4	395573;396214;396217;418992;421900;428309	SOX10;PLP1;MBP;MTMR2;ARHGEF10;CNTNAP1	0% (0/12)	1	0	NA	NA	0% (0/9)	1	0	NA	NA	0% (0/8)	1	0	NA	NA
17	9.25	GO:0036301	macrophage colony-stimulating factor production	The appearance of macrophage colony-stimulating factor due to biosynthesis or secretion following a cellular stimulus, resulting in an increase in its intracellular or extracellular levels.	66.67% (2/3)	0.00801	2.1	416092;419856	FOXP3;CD34	0% (0/3)	1	0	NA	NA	0% (0/3)	1	0	NA	NA	0% (0/3)	1	0	NA	NA
17	9.25	GO:1901256	regulation of macrophage colony-stimulating factor production	Any process that modulates the frequency, rate or extent of macrophage colony-stimulating factor production.	66.67% (2/3)	0.00801	2.1	416092;419856	FOXP3;CD34	0% (0/3)	1	0	NA	NA	0% (0/3)	1	0	NA	NA	0% (0/3)	1	0	NA	NA
17	7.18	GO:0032602	chemokine production	The appearance of a chemokine due to biosynthesis or secretion following a cellular stimulus, resulting in an increase in its intracellular or extracellular levels.	25% (5/20)	0.00316	2.5	395724;396217;416092;424893;770254	HMGB1;MBP;FOXP3;APOD;KLF4	0% (0/22)	1	0	NA	NA	0% (0/12)	1	0	NA	NA	0% (0/16)	1	0	NA	NA
17	9.25	GO:0072567	chemokine (C-X-C motif) ligand 2 production	The appearance of chemokine (C-X-C motif) ligand 2 due to biosynthesis or secretion following a cellular stimulus, resulting in an increase in its intracellular or extracellular levels.	75% (3/4)	0.00056	3.25	396217;416092;770254	MBP;FOXP3;KLF4	0% (0/4)	1	0	NA	NA	0% (0/3)	1	0	NA	NA	0% (0/4)	1	0	NA	NA
17	6.73	GO:0032640	tumor necrosis factor production	The appearance of tumor necrosis factor due to biosynthesis or secretion following a cellular stimulus, resulting in an increase in its intracellular or extracellular levels.	18.92% (7/37)	0.00276	2.56	374198;395724;416092;419211;419856;423272;423290	APP;HMGB1;FOXP3;ARFGEF2;CD34;ARG2;RASGRP1	0% (0/39)	1	0	NA	NA	0% (0/26)	1	0	NA	NA	0% (0/22)	1	0	NA	NA
17	6.67	GO:0071706	tumor necrosis factor superfamily cytokine production	The appearance of any member of the TNF superfamily due to biosynthesis or secretion following a cellular stimulus, resulting in an increase in its intracellular or extracellular levels.	18.42% (7/38)	0.00324	2.49	374198;395724;416092;419211;419856;423272;423290	APP;HMGB1;FOXP3;ARFGEF2;CD34;ARG2;RASGRP1	0% (0/40)	1	0	NA	NA	0% (0/26)	1	0	NA	NA	0% (0/24)	1	0	NA	NA
17	8.16	GO:0010669	epithelial structure maintenance	A tissue homeostatic process required for the maintenance of epithelial structure.	0% (0/4)	1	0	NA	NA	0% (0/4)	1	0	NA	NA	33.33% (1/3)	0.0028	2.55	101752124	MUC4	0% (0/4)	1	0	NA	NA
17	1.9	GO:0032501	multicellular organismal process	Any biological process, occurring at the level of a multicellular organism, pertinent to its function.	6.69% (117/1748)	0.00144	2.84	100858122;101747832;101748977;101749629;101750338;107053154;107055878;373967;373992;374058;374061;374092;374119;374153;374198;374204;374208;378898;386577;395126;395146;395203;395302;395469;395527;395573;395594;395605;395668;395704;395724;395844;395851;395856;395889;396089;396154;396214;396217;396232;396297;396366;396390;396397;396416;415419;415894;415902;415958;416092;416487;416790;417431;417439;…	KCNH2;CPNE9;KLHL12;VASN;MFHAS1;UCN;ASIC3;SLIT2;FBN1;ITGB1;FZD2;CRY2;NEDD4L;TRPC3;APP;QKI;PTPRG;DDAH1;CHRNA5;USP7;TCF3;SH3GL2;SP3;PDGFC;CD9;SOX10;HAS2;CHRNB2;TENM1;FGF12;HMGB1;ALDH1A2;HMGA2;FOXC1;IGF1R;CRYAB;VLDLR;PLP1;MBP;HMGB3;ANXA2;TPM1;GATA6;LHX9;PTK2;MAPK6;STAB1;SFMBT1;ATP2B2;FOXP3;SMURF1;ANKLE2;APOH;FAM20A;NAMPT;MAPK11;KCNMB4;BBS10;LARGE1;BCOR;FARP1;MTMR2;DCHS1;STIM1;PPP1R16B;ARFGEF2;NFATC2;…	0.06% (1/1799)	0.91266	0.04	427673	SCNN1B	0.1% (1/973)	0.70181	0.15	101752124	MUC4	0.09% (1/1111)	0.68203	0.17	373905	BASP1
17	7.24	GO:0022600	digestive system process	A physical, chemical, or biochemical process carried out by living organisms to break down ingested nutrients into components that may be easily absorbed and directed into metabolism.	0% (0/9)	1	0	NA	NA	0% (0/9)	1	0	NA	NA	10% (1/10)	0.00931	2.03	101752124	MUC4	0% (0/10)	1	0	NA	NA
18	8	GO:0010613	positive regulation of cardiac muscle hypertrophy	Any process that increases the rate, frequency or extent of the enlargement or overgrowth of all or part of the heart due to an increase in size (not length) of individual cardiac muscle fibers, without cell division.	33.33% (3/9)	0.00959	2.02	374153;396416;422688	TRPC3;PTK2;CAMK2D	0% (0/10)	1	0	NA	NA	0% (0/4)	1	0	NA	NA	0% (0/4)	1	0	NA	NA
18	8	GO:0014742	positive regulation of muscle hypertrophy	Any process that activates or increases the frequency, rate or extent of muscle hypertrophy.	33.33% (3/9)	0.00959	2.02	374153;396416;422688	TRPC3;PTK2;CAMK2D	0% (0/10)	1	0	NA	NA	0% (0/4)	1	0	NA	NA	0% (0/4)	1	0	NA	NA
19	7.24	GO:0050819	negative regulation of coagulation	Any process that stops, prevents, or reduces the frequency, rate or extent of coagulation.	25% (4/16)	0.0083	2.08	395527;396297;417431;419856	CD9;ANXA2;APOH;CD34	0% (0/18)	1	0	NA	NA	0% (0/11)	1	0	NA	NA	0% (0/17)	1	0	NA	NA
19	7.35	GO:1900047	negative regulation of hemostasis	Any process that stops, prevents or reduces the frequency, rate or extent of hemostasis.	28.57% (4/14)	0.00496	2.3	395527;396297;417431;419856	CD9;ANXA2;APOH;CD34	0% (0/16)	1	0	NA	NA	0% (0/10)	1	0	NA	NA	0% (0/16)	1	0	NA	NA
19	6.98	GO:0061045	negative regulation of wound healing	Any process that decreases the rate, frequency, or extent of the series of events that restore integrity to a damaged tissue, following an injury.	20.83% (5/24)	0.00729	2.14	395527;396297;417431;419856;770310	CD9;ANXA2;APOH;CD34;AJAP1	0% (0/27)	1	0	NA	NA	0% (0/16)	1	0	NA	NA	0% (0/22)	1	0	NA	NA
19	7.35	GO:0030195	negative regulation of blood coagulation	Any process that stops, prevents, or reduces the frequency, rate or extent of blood coagulation.	28.57% (4/14)	0.00496	2.3	395527;396297;417431;419856	CD9;ANXA2;APOH;CD34	0% (0/16)	1	0	NA	NA	0% (0/10)	1	0	NA	NA	0% (0/16)	1	0	NA	NA
19	8.16	GO:0042730	fibrinolysis	A process that solubilizes fibrin in the bloodstream of a multicellular organism, chiefly by the proteolytic action of plasmin.	66.67% (2/3)	0.00801	2.1	396297;417431	ANXA2;APOH	0% (0/3)	1	0	NA	NA	NA	NA	NA	NA	NA	0% (0/5)	1	0	NA	NA
20	6.53	GO:0051298	centrosome duplication	The replication of a centrosome, a structure comprised of a pair of centrioles and peri-centriolar material from which a microtubule spindle apparatus is organized.	6.67% (3/45)	0.42518	0.37	374232;416749;421900	KAT2A;CCNF;ARHGEF10	0% (0/44)	1	0	NA	NA	20% (1/5)	0.00466	2.33	416749	CCNF	0% (0/5)	1	0	NA	NA
20	6.98	GO:0010824	regulation of centrosome duplication	Any process that modulates the frequency, rate or extent of centrosome duplication. Centrosome duplication is the replication of a centrosome, a structure comprised of a pair of centrioles and peri-centriolar material from which a microtubule spindle apparatus is organized.	6.25% (2/32)	0.50834	0.29	374232;416749	KAT2A;CCNF	0% (0/31)	1	0	NA	NA	25% (1/4)	0.00373	2.43	416749	CCNF	0% (0/4)	1	0	NA	NA
20	6.71	GO:0046605	regulation of centrosome cycle	Any process that modulates the frequency, rate or extent of the centrosome cycle, the processes of centrosome duplication and separation.	4.76% (2/42)	0.65705	0.18	374232;416749	KAT2A;CCNF	0% (0/41)	1	0	NA	NA	16.67% (1/6)	0.00559	2.25	416749	CCNF	0% (0/5)	1	0	NA	NA
20	6.23	GO:0007052	mitotic spindle organization	A process that is carried out at the cellular level which results in the assembly, arrangement of constituent parts, or disassembly of the microtubule spindle during a mitotic cell cycle.	13.04% (9/69)	0.0097	2.01	395188;395272;396097;421043;421492;421900;422360;424735;426238	SMC3;CLTC;MAP4;CEP192;HNRNPU;ARHGEF10;STAG2;STAG1;DCTN1	0% (0/68)	1	0	NA	NA	0% (0/4)	1	0	NA	NA	0% (0/8)	1	0	NA	NA
20	7.14	GO:0060236	regulation of mitotic spindle organization	Any process that modulates the rate, frequency or extent of the assembly, arrangement of constituent parts, or disassembly of the microtubule spindle during a mitotic cell cycle.	20% (6/30)	0.00413	2.38	395188;395272;421492;422360;424735;426238	SMC3;CLTC;HNRNPU;STAG2;STAG1;DCTN1	0% (0/29)	1	0	NA	NA	NA	NA	NA	NA	NA	NA	NA	NA	NA	NA
20	6.98	GO:0090224	regulation of spindle organization	Any process that modulates the rate, frequency or extent of the assembly, arrangement of constituent parts, or disassembly of the microtubule spindle.	18.18% (6/33)	0.00675	2.17	395188;395272;421492;422360;424735;426238	SMC3;CLTC;HNRNPU;STAG2;STAG1;DCTN1	0% (0/32)	1	0	NA	NA	0% (0/3)	1	0	NA	NA	0% (0/4)	1	0	NA	NA
21	8.44	GO:0000423	mitophagy	Degradation of a mitochondrion by macroautophagy.	14.29% (1/7)	0.31533	0.5	423194	AMBRA1	12.5% (1/8)	0.00931	2.03	423194	AMBRA1	NA	NA	NA	NA	NA	NA	NA	NA	NA	NA
21	7.6	GO:0042116	macrophage activation	A change in morphology and behavior of a macrophage resulting from exposure to a cytokine, chemokine, cellular ligand, or soluble factor.	25% (4/16)	0.0083	2.08	101750338;374198;395724;416092	MFHAS1;APP;HMGB1;FOXP3	0% (0/17)	1	0	NA	NA	0% (0/6)	1	0	NA	NA	0% (0/9)	1	0	NA	NA
21	3.53	GO:0006928	movement of cell or subcellular component	The directed, self-propelled movement of a cell or subcellular component without the involvement of an external agent such as a transporter or a pore.	7.9% (53/671)	0.00149	2.83	100858122;373935;373967;373972;374058;374198;374208;395113;395469;395527;395573;395594;395724;395856;395889;396097;396366;396397;396416;415665;416092;416447;417431;417750;418608;419073;419346;419374;419856;420500;420549;420738;420996;421257;421508;421621;422231;423566;423758;423960;424495;424532;424552;424893;426238;426765;427751;427850;768713;768951;770254;770750;771718	KCNH2;DACH1;SLIT2;PRPF40A;ITGB1;APP;PTPRG;PPP3CA;PDGFC;CD9;SOX10;HAS2;HMGB1;FOXC1;IGF1R;MAP4;TPM1;LHX9;PTK2;FAM65A;FOXP3;DNAAF5;APOH;WASL;SH3KBP1;DCHS1;NFATC2;RNF207;CD34;ARHGAP21;KRIT1;ANLN;NR4A3;PTK7;RYR2;SASH1;STK26;DNAAF2;GBF1;DOCK1;FNBP1L;SSX2IP;NEXN;APOD;DCTN1;APCDD1;SCAI;RELN;PTP4A3;IGBP1;KLF4;PHPT1;CLRN1	0% (0/678)	1	0	NA	NA	0% (0/349)	1	0	NA	NA	0% (0/414)	1	0	NA	NA
21	0.33	GO:0009987	cellular process	Any process that is carried out at the cellular level, but not necessarily restricted to a single cell. For example, cell communication occurs among more than one cell, but occurs at the cellular level.	5.5% (338/6150)	0.00245	2.61	100529061;100857294;100857732;100857974;100858122;100858699;100858727;100859584;100859674;100859704;101747832;101748488;101748977;101749629;101749773;101750093;101750144;101750338;101750513;101750689;101751014;101751077;101751827;107049008;107050638;107051057;107051963;107052160;107052183;107052848;107053103;107053154;107053339;107055301;107055371;373889;373916;373935;373967;373972;373992;374058;…	RAB5B;IP6K1;MAPRE3;ONECUT2;KCNH2;RRP36;USP19;GAS2L1;PCBP4;HCN3;CPNE9;PHETA1;KLHL12;VASN;LOC101749773;NPAS4;PHF13;MFHAS1;LOC101750513;BHLHE41;MLXIPL;TBL2;CDKN1C;FOXK2;SORBS3;MAZ;CHST7;EXOSC6;PAXX;INSM1;POU3F2;UCN;TMEM109;NR1D1;RAB3A;HK1;ACO1;DACH1;SLIT2;PRPF40A;FBN1;ITGB1;FZD2;CRY2;NEDD4L;RPL35;ID4;TRPC3;APP;QKI;PTPRG;KAT2A;ATP2B1;STX2;DDAH1;RGS4;CHRNA5;CRIM1;PPP3CA;USP7;ST3GAL2;SOX4;TCF3;SMC3;SH3…	0.1% (6/6241)	0.9719	0.01	395313;396493;416659;416981;423194;770140	MX1;EPB41;NAA60;SIRT4;AMBRA1;CTIF	0.05% (1/1910)	0.98813	0.01	416749	CCNF	0.04% (1/2279)	0.98889	0	373905	BASP1
21	8.24	GO:0090148	membrane fission	A process that is carried out at the cellular level which results in the separation of a single continuous membrane into two membranes.	0% (0/7)	1	0	NA	NA	14.29% (1/7)	0.00815	2.09	395313	MX1	NA	NA	NA	NA	NA	NA	NA	NA	NA	NA
21	9.54	GO:0003373	dynamin family protein polymerization involved in membrane fission	The process of creating dynamin family protein polymers, compounds composed of a large number of dynamin family protein monomers. Dynamin family protein polymers form around lipid tubes and contribute to membrane fission.	0% (0/3)	1	0	NA	NA	33.33% (1/3)	0.0035	2.46	395313	MX1	NA	NA	NA	NA	NA	NA	NA	NA	NA	NA
21	9.54	GO:0003374	dynamin family protein polymerization involved in mitochondrial fission	The process of creating dynamin protein family polymers, compounds composed of a large number of dynamin family monomers around a lipid tube of a dividing mitochondrion. Dynamin polymers form around lipid tubes and contribute to membrane fission.	0% (0/3)	1	0	NA	NA	33.33% (1/3)	0.0035	2.46	395313	MX1	NA	NA	NA	NA	NA	NA	NA	NA	NA	NA
21	9.54	GO:0042998	positive regulation of Golgi to plasma membrane protein transport	Any process that activates or increases the frequency, rate or extent of the transport of proteins from the Golgi to the plasma membrane.	66.67% (2/3)	0.00801	2.1	421487;424810	CNST;ACSL3	0% (0/3)	1	0	NA	NA	NA	NA	NA	NA	NA	NA	NA	NA	NA	NA
21	5.63	GO:0031346	positive regulation of cell projection organization	Any process that activates or increases the frequency, rate or extent of the process involved in the formation, arrangement of constituent parts, or disassembly of cell projections.	11.21% (13/116)	0.00769	2.11	101747832;374119;395668;396154;415419;416487;420264;420738;421257;421867;423994;424495;771718	CPNE9;NEDD4L;TENM1;VLDLR;MAPK6;SMURF1;RIMS2;ANLN;PTK7;RIMS1;ZNF804A;FNBP1L;CLRN1	0% (0/116)	1	0	NA	NA	0% (0/54)	1	0	NA	NA	0% (0/69)	1	0	NA	NA
21	9.25	GO:1903525	regulation of membrane tubulation	Any process that modulates the frequency, rate or extent of membrane tubulation.	66.67% (2/3)	0.00801	2.1	417750;419457	WASL;PLEKHM2	0% (0/3)	1	0	NA	NA	NA	NA	NA	NA	NA	NA	NA	NA	NA	NA
22	9.54	GO:1900623	regulation of monocyte aggregation	Any process that modulates the frequency, rate or extent of monocyte aggregation.	66.67% (2/3)	0.00801	2.1	395594;420996	HAS2;NR4A3	0% (0/3)	1	0	NA	NA	NA	NA	NA	NA	NA	NA	NA	NA	NA	NA
22	9.54	GO:1900625	positive regulation of monocyte aggregation	Any process that activates or increases the frequency, rate or extent of monocyte aggregation.	66.67% (2/3)	0.00801	2.1	395594;420996	HAS2;NR4A3	0% (0/3)	1	0	NA	NA	NA	NA	NA	NA	NA	NA	NA	NA	NA	NA
22	9.54	GO:1905906	regulation of amyloid fibril formation	Any process that modulates the frequency, rate or extent of amyloid fibril formation.	66.67% (2/3)	0.00801	2.1	374198;396089	APP;CRYAB	0% (0/3)	1	0	NA	NA	NA	NA	NA	NA	NA	NA	NA	NA	NA	NA
22	8.7	GO:0005513	detection of calcium ion	The series of events in which a calcium ion stimulus is received by a cell and converted into a molecular signal.	42.86% (3/7)	0.00432	2.36	417852;419082;421508	KCNMB4;STIM1;RYR2	0% (0/7)	1	0	NA	NA	0% (0/5)	1	0	NA	NA	0% (0/4)	1	0	NA	NA
22	9.54	GO:0034144	negative regulation of toll-like receptor 4 signaling pathway	Any process that stops, prevents, or reduces the frequency, rate, or extent of toll-like receptor 4 signaling pathway.	66.67% (2/3)	0.00801	2.1	101750338;107055301	MFHAS1;NR1D1	0% (0/3)	1	0	NA	NA	NA	NA	NA	NA	NA	NA	NA	NA	NA	NA
22	8.44	GO:1900037	regulation of cellular response to hypoxia	Any process that modulates the frequency, rate or extent of cellular response to hypoxia.	42.86% (3/7)	0.00432	2.36	100858727;378898;419856	USP19;DDAH1;CD34	0% (0/7)	1	0	NA	NA	NA	NA	NA	NA	NA	NA	NA	NA	NA	NA
23	3.05	GO:0032879	regulation of localization	Any process that modulates the frequency, rate or extent of any process in which a cell, a substance, or a cellular entity is transported to, or maintained in, a specific location.	7.44% (74/995)	0.00092	3.04	100529061;100858122;101750338;107053154;107055371;373935;373967;374058;374092;374119;374153;374169;374198;374208;395113;395203;395272;395469;395527;395594;395668;395704;395724;395889;396089;396217;396297;396366;396416;415665;415868;415880;415984;416092;416778;417431;417739;417750;419082;419374;419457;419856;420549;420848;420996;421106;421487;421492;421508;421621;421703;421853;422196;422231;422688…	RAB5B;KCNH2;MFHAS1;UCN;RAB3A;DACH1;SLIT2;ITGB1;CRY2;NEDD4L;TRPC3;CACNA1B;APP;PTPRG;PPP3CA;SH3GL2;CLTC;PDGFC;CD9;HAS2;TENM1;FGF12;HMGB1;IGF1R;CRYAB;MBP;ANXA2;TPM1;PTK2;FAM65A;WWP2;AP1G2;WNK2;FOXP3;SEPT5;APOH;MAPK11;WASL;STIM1;RNF207;PLEKHM2;CD34;KRIT1;NUP153;NR4A3;LOC421106;CNST;HNRNPU;RYR2;SASH1;EPB41L2;HMGN3;DKC1;STK26;CAMK2D;STIM2;TUB;VTI1B;RASGRP1;GBF1;DOCK1;SESTD1;NEXN;ACSL3;DLG1;APOD;GRP;DCT…	0.2% (2/1019)	0.33876	0.47	396493;416981	EPB41;SIRT4	0% (0/429)	1	0	NA	NA	0% (0/486)	1	0	NA	NA
23	3.67	GO:0051049	regulation of transport	Any process that modulates the frequency, rate or extent of the directed movement of substances (such as macromolecules, small molecules, ions) into, out of or within a cell, or between cells, by means of some agent such as a transporter or pore.	7.57% (42/555)	0.00981	2.01	100529061;100858122;107053154;107055371;374092;374119;374153;374169;374198;395203;395668;395704;395724;396089;396217;396297;415665;415868;415880;415984;416092;416778;417739;419082;419374;419856;420848;420996;421487;421508;421853;422688;422799;423061;423290;424125;424810;424890;424893;425213;426238;428942	RAB5B;KCNH2;UCN;RAB3A;CRY2;NEDD4L;TRPC3;CACNA1B;APP;SH3GL2;TENM1;FGF12;HMGB1;CRYAB;MBP;ANXA2;FAM65A;WWP2;AP1G2;WNK2;FOXP3;SEPT5;MAPK11;STIM1;RNF207;CD34;NUP153;NR4A3;CNST;RYR2;HMGN3;CAMK2D;STIM2;TUB;RASGRP1;SESTD1;ACSL3;DLG1;APOD;GRP;DCTN1;MCU	0.18% (1/571)	0.50166	0.3	416981	SIRT4	0% (0/234)	1	0	NA	NA	0% (0/261)	1	0	NA	NA
23	2.18	GO:0048523	negative regulation of cellular process	Any process that stops, prevents, or reduces the frequency, rate or extent of a cellular process, any of those that are carried out at the cellular level, but are not necessarily restricted to a single cell. For example, cell communication occurs among more than one cell, but occurs at the cellular level.	6.58% (130/1977)	0.0014	2.85	100858122;101749629;101749773;101750338;101750689;101751014;101751827;107052848;107053339;107055301;373935;373967;373992;374058;374092;374119;374150;374198;374208;374232;378898;378901;395067;395126;395143;395146;395188;395272;395302;395354;395527;395637;395642;395682;395724;395844;395851;395856;395889;396089;396097;396154;396217;396232;396297;396366;396390;396397;396416;415384;415762;415868;41590…	KCNH2;VASN;LOC101749773;MFHAS1;BHLHE41;MLXIPL;CDKN1C;INSM1;TMEM109;NR1D1;DACH1;SLIT2;FBN1;ITGB1;CRY2;NEDD4L;ID4;APP;PTPRG;KAT2A;DDAH1;RGS4;CRIM1;USP7;SOX4;TCF3;SMC3;CLTC;SP3;CBX4;CD9;ELAVL1;DUSP4;ZFHX3;HMGB1;ALDH1A2;HMGA2;FOXC1;IGF1R;CRYAB;MAP4;VLDLR;MBP;HMGB3;ANXA2;TPM1;GATA6;LHX9;PTK2;MPHOSPH10;TSHZ3;WWP2;SFMBT1;WNK2;WDR6;FOXP3;CXXC5;LARS;TCERG1;PRKAR1B;SMURF1;CCNF;ANKLE2;ZNRF3;SET;APOH;WASL;TB…	0.05% (1/2011)	0.93803	0.03	416981	SIRT4	0.15% (1/660)	0.52101	0.28	416749	CCNF	0.12% (1/807)	0.53321	0.27	373905	BASP1
23	0.96	GO:0050794	regulation of cellular process	Any process that modulates the frequency, rate or extent of a cellular process, any of those that are carried out at the cellular level, but are not necessarily restricted to a single cell. For example, cell communication occurs among more than one cell, but occurs at the cellular level.	6.31% (254/4028)	0	Inf	100529061;100857732;100857974;100858122;100858727;100859674;101747832;101748977;101749629;101749773;101750093;101750338;101750689;101751014;101751077;101751827;107049008;107050638;107052848;107053103;107053154;107053339;107055301;107055371;373935;373967;373972;373992;374058;374061;374092;374119;374150;374153;374198;374204;374208;374232;378898;378901;386577;395067;395113;395126;395143;395146;39518…	RAB5B;MAPRE3;ONECUT2;KCNH2;USP19;PCBP4;CPNE9;KLHL12;VASN;LOC101749773;NPAS4;MFHAS1;BHLHE41;MLXIPL;TBL2;CDKN1C;FOXK2;SORBS3;INSM1;POU3F2;UCN;TMEM109;NR1D1;RAB3A;DACH1;SLIT2;PRPF40A;FBN1;ITGB1;FZD2;CRY2;NEDD4L;ID4;TRPC3;APP;QKI;PTPRG;KAT2A;DDAH1;RGS4;CHRNA5;CRIM1;PPP3CA;USP7;SOX4;TCF3;SMC3;SH3GL2;NSG1;CLTC;SP3;CBX4;PDGFC;CD9;SOX10;HAS2;CHRNB2;ELAVL1;DUSP4;TENM1;ZFHX3;FGF12;HMGB1;ALDH1A2;HMGA2;FOXC1…	0.1% (4/4089)	0.82141	0.09	396493;416981;423194;770140	EPB41;SIRT4;AMBRA1;CTIF	0.07% (1/1426)	0.88795	0.05	416749	CCNF	0.06% (1/1683)	0.88484	0.05	373905	BASP1
23	2.93	GO:0051239	regulation of multicellular organismal process	Any process that modulates the frequency, rate or extent of a multicellular organismal process, the processes pertinent to the function of a multicellular organism above the cellular level; includes the integrated processes of tissues and organs.	6.99% (63/901)	0.00965	2.02	100858122;101747832;101749629;107053154;373967;373992;374058;374119;374153;374198;374208;395527;395704;395724;395851;395856;396154;396217;396232;396297;396390;396416;415419;415894;415902;416092;416487;417431;417739;418574;418992;419082;419170;419211;419346;419374;419785;419856;420264;420549;420815;421257;421404;421422;421508;421621;421867;422026;422651;422688;423189;423272;423290;423292;423960;42…	KCNH2;CPNE9;VASN;UCN;SLIT2;FBN1;ITGB1;NEDD4L;TRPC3;APP;PTPRG;CD9;FGF12;HMGB1;HMGA2;FOXC1;VLDLR;MBP;HMGB3;ANXA2;GATA6;PTK2;MAPK6;STAB1;SFMBT1;FOXP3;SMURF1;APOH;MAPK11;BCOR;MTMR2;STIM1;PPP1R16B;ARFGEF2;NFATC2;RNF207;BCL9L;CD34;RIMS2;KRIT1;NFATC1;PTK7;PPM1B;DAAM2;RYR2;SASH1;RIMS1;KIF13B;ANKRD17;CAMK2D;LRP4;ARG2;RASGRP1;SPRED1;DOCK1;ZNF804A;APOD;SMARCD3;BMI1;PDE4D;KLF4;AJAP1;ATRAID	0% (0/937)	1	0	NA	NA	0% (0/474)	1	0	NA	NA	0% (0/551)	1	0	NA	NA
23	0.7	GO:0065007	biological regulation	Any process that modulates a measurable attribute of any biological process, quality or function.	6.18% (279/4516)	0	Inf	100529061;100857732;100857974;100858122;100858727;100859674;100859704;101747832;101748488;101748977;101749629;101749773;101750093;101750338;101750689;101751014;101751077;101751827;107049008;107050638;107052848;107053103;107053154;107053339;107055301;107055371;373889;373916;373935;373967;373972;373992;374058;374061;374092;374119;374150;374153;374169;374198;374204;374208;374232;374244;378898;378901…	RAB5B;MAPRE3;ONECUT2;KCNH2;USP19;PCBP4;HCN3;CPNE9;PHETA1;KLHL12;VASN;LOC101749773;NPAS4;MFHAS1;BHLHE41;MLXIPL;TBL2;CDKN1C;FOXK2;SORBS3;INSM1;POU3F2;UCN;TMEM109;NR1D1;RAB3A;HK1;ACO1;DACH1;SLIT2;PRPF40A;FBN1;ITGB1;FZD2;CRY2;NEDD4L;ID4;TRPC3;CACNA1B;APP;QKI;PTPRG;KAT2A;ATP2B1;DDAH1;RGS4;CHRNA5;CRIM1;PPP3CA;USP7;SOX4;TCF3;SMC3;SH3GL2;NSG1;CLTC;SP3;CBX4;PDGFC;CD9;SOX10;HAS2;CHRNB2;ELAVL1;DUSP4;TENM1;Z…	0.11% (5/4591)	0.74829	0.13	396493;416981;423194;427673;770140	EPB41;SIRT4;AMBRA1;SCNN1B;CTIF	0.12% (2/1615)	0.56732	0.25	101752124;416749	MUC4;CCNF	0.05% (1/1897)	0.9348	0.03	373905	BASP1
23	2	GO:0048519	negative regulation of biological process	Any process that stops, prevents, or reduces the frequency, rate or extent of a biological process. Biological processes are regulated by many means; examples include the control of gene expression, protein modification or interaction with a protein or substrate molecule.	6.38% (137/2146)	0.00331	2.48	100858122;100859674;101749629;101749773;101750338;101750689;101751014;101751827;107052848;107053339;107055301;373935;373967;373992;374058;374092;374119;374150;374198;374208;374232;378898;378901;395067;395126;395143;395146;395188;395272;395302;395354;395527;395637;395642;395682;395724;395844;395851;395856;395889;396089;396097;396154;396198;396217;396232;396297;396366;396390;396397;396416;415384;41…	KCNH2;PCBP4;VASN;LOC101749773;MFHAS1;BHLHE41;MLXIPL;CDKN1C;INSM1;TMEM109;NR1D1;DACH1;SLIT2;FBN1;ITGB1;CRY2;NEDD4L;ID4;APP;PTPRG;KAT2A;DDAH1;RGS4;CRIM1;USP7;SOX4;TCF3;SMC3;CLTC;SP3;CBX4;CD9;ELAVL1;DUSP4;ZFHX3;HMGB1;ALDH1A2;HMGA2;FOXC1;IGF1R;CRYAB;MAP4;VLDLR;PGR;MBP;HMGB3;ANXA2;TPM1;GATA6;LHX9;PTK2;MPHOSPH10;TSHZ3;WWP2;STAB1;SFMBT1;WNK2;WDR6;FOXP3;CXXC5;LARS;TCERG1;PRKAR1B;SMURF1;CCNF;ANKLE2;ZNRF3;…	0.09% (2/2189)	0.78139	0.11	416981;770140	SIRT4;CTIF	0.14% (1/714)	0.55524	0.26	416749	CCNF	0.11% (1/870)	0.56639	0.25	373905	BASP1
23	0.79	GO:0050789	regulation of biological process	Any process that modulates the frequency, rate or extent of a biological process. Biological processes are regulated by many means; examples include the control of gene expression, protein modification or interaction with a protein or substrate molecule.	6.2% (263/4241)	0	Inf	100529061;100857732;100857974;100858122;100858727;100859674;101747832;101748488;101748977;101749629;101749773;101750093;101750338;101750689;101751014;101751077;101751827;107049008;107050638;107052848;107053103;107053154;107053339;107055301;107055371;373935;373967;373972;373992;374058;374061;374092;374119;374150;374153;374169;374198;374204;374208;374232;378898;378901;386577;395067;395113;395126;39…	RAB5B;MAPRE3;ONECUT2;KCNH2;USP19;PCBP4;CPNE9;PHETA1;KLHL12;VASN;LOC101749773;NPAS4;MFHAS1;BHLHE41;MLXIPL;TBL2;CDKN1C;FOXK2;SORBS3;INSM1;POU3F2;UCN;TMEM109;NR1D1;RAB3A;DACH1;SLIT2;PRPF40A;FBN1;ITGB1;FZD2;CRY2;NEDD4L;ID4;TRPC3;CACNA1B;APP;QKI;PTPRG;KAT2A;DDAH1;RGS4;CHRNA5;CRIM1;PPP3CA;USP7;SOX4;TCF3;SMC3;SH3GL2;NSG1;CLTC;SP3;CBX4;PDGFC;CD9;SOX10;HAS2;CHRNB2;ELAVL1;DUSP4;TENM1;ZFHX3;FGF12;HMGB1;ALDH…	0.09% (4/4314)	0.86886	0.06	396493;416981;423194;770140	EPB41;SIRT4;AMBRA1;CTIF	0.07% (1/1508)	0.9121	0.04	416749	CCNF	0.06% (1/1759)	0.9042	0.04	373905	BASP1
23	7.87	GO:0055078	sodium ion homeostasis	Any process involved in the maintenance of an internal steady state of sodium ions within an organism or cell.	0% (0/9)	1	0	NA	NA	12.5% (1/8)	0.00931	2.03	427673	SCNN1B	0% (0/6)	1	0	NA	NA	0% (0/5)	1	0	NA	NA
23	5.08	GO:0042391	regulation of membrane potential	Any process that modulates the establishment or extent of a membrane potential, the electric potential existing across any membrane arising from charges in the membrane itself and from the charges present in the media on either side of the membrane.	11.11% (14/126)	0.00623	2.21	100858122;100859704;374119;374198;386577;395605;395704;415868;416092;417852;419374;421508;422688;424890	KCNH2;HCN3;NEDD4L;APP;CHRNA5;CHRNB2;FGF12;WWP2;FOXP3;KCNMB4;RNF207;RYR2;CAMK2D;DLG1	0% (0/122)	1	0	NA	NA	0% (0/72)	1	0	NA	NA	0% (0/83)	1	0	NA	NA
23	2.83	GO:0065008	regulation of biological quality	Any process that modulates a qualitative or quantitative trait of a biological quality. A biological quality is a measurable attribute of an organism or part of an organism, such as size, mass, shape, color, etc.	6.82% (81/1188)	0.0062	2.21	100858122;100858727;100859674;100859704;101750338;107053154;107055301;373889;373916;373967;373972;374119;374153;374198;374232;374244;378898;386577;395126;395143;395251;395302;395527;395594;395605;395637;395668;395704;395724;395844;396089;396217;396297;396366;396416;414885;415369;415803;415868;415958;415984;416092;416347;417431;417439;417739;417852;417865;418207;418608;418984;419370;419374;419856;…	KCNH2;USP19;PCBP4;HCN3;MFHAS1;UCN;NR1D1;HK1;ACO1;SLIT2;PRPF40A;NEDD4L;TRPC3;APP;KAT2A;ATP2B1;DDAH1;CHRNA5;USP7;SOX4;NSG1;SP3;CD9;HAS2;CHRNB2;ELAVL1;TENM1;FGF12;HMGB1;ALDH1A2;CRYAB;MBP;ANXA2;TPM1;PTK2;CCKBR;USP3;GCSH;WWP2;ATP2B2;WNK2;FOXP3;LARS;APOH;FAM20A;MAPK11;KCNMB4;BBS10;KRAS;SH3KBP1;TMEM123;ZBTB48;RNF207;CD34;ARHGAP21;KRIT1;SLC29A1;CYP1B1;HNRNPU;RYR2;HMGN3;DKC1;SLITRK4;CAMK2D;STIM2;SLC35G1;P…	0.25% (3/1207)	0.15302	0.82	396493;416981;427673	EPB41;SIRT4;SCNN1B	0.21% (1/474)	0.39337	0.41	101752124	MUC4	0% (0/579)	1	0	NA	NA
24	8.44	GO:1901021	positive regulation of calcium ion transmembrane transporter activity	Any process that activates or increases the frequency, rate or extent of calcium ion transmembrane transporter activity.	37.5% (3/8)	0.00665	2.18	419082;421508;422799	STIM1;RYR2;STIM2	0% (0/9)	1	0	NA	NA	0% (0/4)	1	0	NA	NA	NA	NA	NA	NA	NA
24	9.54	GO:1901339	regulation of store-operated calcium channel activity	Any process that modulates the frequency, rate or extent of store-operated calcium channel activity.	66.67% (2/3)	0.00801	2.1	419082;422799	STIM1;STIM2	0% (0/3)	1	0	NA	NA	NA	NA	NA	NA	NA	NA	NA	NA	NA	NA
24	9.54	GO:1990034	calcium ion export across plasma membrane	The directed movement of calcium ions from inside of a cell, across the plasma membrane and into the extracellular region.	66.67% (2/3)	0.00801	2.1	374244;423800	ATP2B1;SLC35G1	0% (0/3)	1	0	NA	NA	NA	NA	NA	NA	NA	NA	NA	NA	NA	NA
24	5.26	GO:0010959	regulation of metal ion transport	Any process that modulates the frequency, rate, or extent of metal ion transport. Metal ion transport is the directed movement of metal ions, any metal ion with an electric charge, into, out of or within a cell, or between cells, by means of some agent such as a transporter or pore.	12.5% (14/112)	0.00211	2.68	100858122;374119;374153;395704;396297;415868;415984;419082;419374;421508;422688;422799;424125;424890	KCNH2;NEDD4L;TRPC3;FGF12;ANXA2;WWP2;WNK2;STIM1;RNF207;RYR2;CAMK2D;STIM2;SESTD1;DLG1	0% (0/116)	1	0	NA	NA	0% (0/63)	1	0	NA	NA	0% (0/69)	1	0	NA	NA
24	4.3	GO:0030001	metal ion transport	The directed movement of metal ions, any metal ion with an electric charge, into, out of or within a cell, or between cells, by means of some agent such as a transporter or pore.	9.27% (23/248)	0.00557	2.25	100858122;100859704;374119;374153;374169;374244;395272;395704;396297;415868;415958;415984;417852;419082;419374;421508;421866;422688;422799;423800;424125;424890;428942	KCNH2;HCN3;NEDD4L;TRPC3;CACNA1B;ATP2B1;CLTC;FGF12;ANXA2;WWP2;ATP2B2;WNK2;KCNMB4;STIM1;RNF207;RYR2;KCNQ5;CAMK2D;STIM2;SLC35G1;SESTD1;DLG1;MCU	0.4% (1/252)	0.25913	0.59	427673	SCNN1B	0% (0/146)	1	0	NA	NA	0% (0/165)	1	0	NA	NA
25	9.54	GO:2001182	regulation of interleukin-12 secretion	Any process that modulates the frequency, rate or extent of interleukin-12 secretion.	66.67% (2/3)	0.00801	2.1	416092;417739	FOXP3;MAPK11	0% (0/3)	1	0	NA	NA	NA	NA	NA	NA	NA	NA	NA	NA	NA	NA
25	9.54	GO:0035926	chemokine (C-C motif) ligand 2 secretion	The regulated release of chemokine (C-C motif) ligand 2 (CCL2) from a cell.	66.67% (2/3)	0.00801	2.1	396217;416092	MBP;FOXP3	0% (0/3)	1	0	NA	NA	0% (0/3)	1	0	NA	NA	0% (0/3)	1	0	NA	NA
25	9.54	GO:0072610	interleukin-12 secretion	The regulated release of interleukin-12 from a cell.	66.67% (2/3)	0.00801	2.1	416092;417739	FOXP3;MAPK11	0% (0/3)	1	0	NA	NA	NA	NA	NA	NA	NA	NA	NA	NA	NA	NA
26	8.56	GO:0072697	protein localization to cell cortex	A process in which a protein is transported to, or maintained in, the cell cortex.	14.29% (1/7)	0.31533	0.5	421703	EPB41L2	14.29% (1/7)	0.00815	2.09	396493	EPB41	0% (0/3)	1	0	NA	NA	NA	NA	NA	NA	NA
26	8.7	GO:1904776	regulation of protein localization to cell cortex	Any process that modulates the frequency, rate or extent of protein localization to cell cortex.	16.67% (1/6)	0.27724	0.56	421703	EPB41L2	16.67% (1/6)	0.00699	2.16	396493	EPB41	NA	NA	NA	NA	NA	NA	NA	NA	NA	NA
26	8.85	GO:1904778	positive regulation of protein localization to cell cortex	Any process that activates or increases the frequency, rate or extent of protein localization to cell cortex.	20% (1/5)	0.23703	0.63	421703	EPB41L2	20% (1/5)	0.00583	2.23	396493	EPB41	NA	NA	NA	NA	NA	NA	NA	NA	NA	NA
