# Supplementary material for: Thermal Manipulation During Embryogenesis Impacts H3K4me3 and H3K27me3 Histone Marks in Chicken Hypothalamus
Source: Front Genet. 2019 Nov 26;10:1207. doi: 10.3389/fgene.2019.01207 (PMC6889634; doi:10.3389/fgene.2019.01207)
Supplement: Supplementary file 2 [file DataSheet_2.zip › Table_S4.xlsx]

## Sheet: networks
ID	Molecules in Network	Score	Focus Molecules	Top Diseases and Functions
1	ABCC6,ACO2,ACTG1,ADGRG2,AGER,AKAP5,AQP4,ATF2,ATP1A3,ATP1B1,ATP5F1A,ATP5F1B,ATP5F1C,BACE1,BCKDK,CCL2,CCR5,CD9,CD40LG,CDK5R1,CDKL5,CELSR2,CHN1,CHRNA5,CHRNB2,CHRNB4,CHST7,CLTC,CPLX2,CRYM,CUEDC1,CXCL8,CYFIP1,CYFIP2,DAB1,DAG1,DLG1,DLG4,DLGAP2,DPYSL3,DSTN,DUSP4,EGR1,EIF2AK4,ELAVL1,EOMES,EPB41L2,FASLG,FGF1,FGF12,GABRA4,GJA1,GLUL,GNAL,GNG2,GNG7,GPHN,GRIP1,GUCY1A2,HDAC4,HSF1,HSPB2,ICAM1,IFNG,IL10,IL1B,IRF…	48	65	Cell-To-Cell Signaling and Interaction, Nervous System Development and Function, Behavior
2	ABCA7,ACTB,ACTG1,ADAM10,ADCYAP1,AKT1S1,ALDOA,Ap2b1,APBA2,APH1A,APLP2,APP,ARFGEF2,ATP2B1,ATP6V1E1,BACE1,BASP1,BCKDK,C1QL2,CAMK2D,CANX,CAP1,CAT,CCR10,CDK5R1,CDK5R2,CHRM4,CLTC,CLU,CNGA4,CRHR2,CRYAB,CS,CTSD,DDAH1,DPYSL2,EFNB2,EIF2A,EIF2AK4,ENO1,EPHB1,FAM160A2,FDPS,FGF2,FGFR1,FGFR2,FLNA,FMR1,Fus,FYN,GABRA2,GIT1,GNG2,GRK5,GRM5,GRP,GSK3B,HBA1/HBA2,HK1,HNRNPU,HSPA5,IGF1R,IL1B,ITCH,ITGA3,ITGB1,KCNA2,KCNMB…	43	61	Cellular Development, Cellular Growth and Proliferation, Nervous System Development and Function
3	ADCY5,ADCY7,AKAP5,ALDH1A2,AMBRA1,AR,ARX,ASCL1,ATP2B2,ATP5F1A,BDNF,CACNA1B,CCKBR,CCND1,CDK1,CDK5R2,Cdkn1c,CEBPD,CHAT,CNTF,CRH,CRY2,CSHL1,CTCF,CTHRC1,CYP19A1,DCTN1,DGKZ,DLX2,DLX5,DRD2,DTNBP1,EGR2,ELK1,ESR2,FARP1,FES,FOS,FOXG1,Foxp1,FOXP2,FYN,GAD2,GATA2,GIT1,GRIN1,GRK6,GRM2,HOXD4,HPCA,HTT,IGF1,IL1B,INSM1,JUN,KCNK2,KDM5B,KLF4,KLF10,LAMA2,LDHB,LEP,LEPR,LHX1,LYPD1,MAP2,MAPK3,MAPK11,MAPK8IP1,MAPK8IP2,MB…	39	58	Behavior, Nervous System Development and Function, Neurological Disease
4	ACSL3,ANKIB1,ANLN,ANXA2,APOD,ARC,ARFIP2,ARHGEF10,CBLN1,CCNYL1,CHD4,CNTN1,CNTNAP1,CPD,DCTN1,DICER1,DLG4,EGR2,FEV,FKBP1A,FOS,GPR176,GSN,HHIP,HTT,ID2,ID4,JUN,LPAR3,MAG,MAL,mir-19,MKNK1,MTMR2,MTOR,NFASC,NGFR,NOTCH1,Pou3f1,PPP1R16B,RAPH1,SCN3B,SEMA4D,SMURF1,SOX2,SOX10,SPTBN4,STX2,TCF7L2,TIMP2,TMEM123,TMEM125,TMEM141,TMEM88B,TRPC3,TRPC6,TRPC7,TSC2,UGT8	22	29	Cellular Development, Cellular Growth and Proliferation, Nervous System Development and Function
5	PAIP1,ZNF106	1	1	Cell Morphology, Nervous System Development and Function, Skeletal and Muscular System Development and Function
6	AIP,PDE4A	1	1	Cancer, Developmental Disorder, Endocrine System Disorders
7	MOB4,STRN3	1	1	Cell Morphology, Cellular Assembly and Organization, Cancer
8	LZTS2,TCF3	1	1	Cell Morphology, Cellular Compromise, Cancer
9	ADAM12,SH3PXD2A	1	1	Cancer, Connective Tissue Development and Function, Hematological Disease
10	ATXN1,ICMT	1	1	Cell Death and Survival, Cell Morphology, Cell-To-Cell Signaling and Interaction
