# Supplementary material for: Thermal Manipulation During Embryogenesis Impacts H3K4me3 and H3K27me3 Histone Marks in Chicken Hypothalamus
Source: Front Genet. 2019 Nov 26;10:1207. doi: 10.3389/fgene.2019.01207 (PMC6889634; doi:10.3389/fgene.2019.01207)
Supplement: Supplementary file 2 [file DataSheet_2.zip › Table_S5.xlsx]

## Sheet: jVenn(1)
Table S5 : List of muscle DP peaks compared to DE genes. DP-containing genes specific to one condition are indicated in light yellow, DE genes specific to one condition are indicated in light green and DE genes found in several comparisons are indicated in light blue. No gene was common to at least on DP and one DE list.
M_DP_K4Me3	M_DP_K27Me3	DE_TMHCvsTM	DE_CHCvsC	DE_TMvsC	DE_TMHCvsTM|DE_CHCvsC	DE_TMHCvsTM|DE_TMvsC	DE_CHCvsC|DE_TMvsC
LOC100858620	PCDHA2	ARRDC4	FNDC1	SLC25A33	SERPINH1	COQ6	EMC3
LOC100859374	PCDHA11	DBX1	CEBPG	ADHFE1	HSP90B1	CIB2	EME2
LOC107050559	MYO10	LOC416755	CDH13	ABHD2	CIRBP	SLC9B2
LOC107051726	BASP1	LOC420992	PTK7	OBSCN	FTSJ1	TBCE
LOC107050204	LOC107049476	EVI2B	LIPG	ACP6	SRSF6
LOC107055243	LOC107049475	XXYLT1	DAB2IP	P2RX4	SRSF5
LOC769232	LOC776463	DNAJA4	APLN	MIB2	DYRK2
LOC107055216	LOC107051700	DOT1L	TRNAU1AP	RBM20	PDK4
PGAP2	POU6F2	CD164	STAGL	GIMAP7L6	P4HA2
LOC100857685	LOC107054483	IFITM5	NRAP	SCN5A	URM1
SIRT4	LOC101751862	FYCO1	DDX24	MBNL2	ST7
OSER1	LOC107053987	KIAA0355	AMMECR1L	TTN	SYNC
GDAP1L1	VTG3	NLRC5	NEPRO	MCAT	NID1
LOC770857	LOC107053986	DNAJB5	IL13RA2	TBL1X	ATF4
LOC769366	LOC771247	KAZALD1	WWC1	MRPL28	NFYA
LOC101747543	VTG2	MFSD9	METTL18	BTC	UBB
AMBRA1	PCCA	CEP104	AEN	PTEN	MINDY4B
WNT11B		SPATA5L1	RUSC2	EPS15	SAMD4A
LOC107052104		EDIL3	CREB5		MMAB
LOC101747821		KLHL42	ATOX1		DUSP10
MX1		MGP	SLC37A3		MFSD2A
BLEC3		RYR3	ACSBG2		ANGPT2
BZFP3		MELTF	TRAFD1		TRA2A
KIFC1		FST	RAB14		FBXW7
LOC107050621		SMC2	GTF3C5		SIAH1
CD48		HSP90AB1	HMG20A		RRM2
CD244		ODC1	NR2F2		FBXL22
TTC7A		CCNB2	JUN		CARS2
LOC100857553		HOXB4	PRRX1		XPO1
CTIF		COL6A2	CRTAP		WDR1
EPB41		TFRC	TIMP3		FKBP4
SCNN1B		CDH2	INPP5B		PLA2G15
LOC107055522		MT4L	NOTCH1		MARS2
LOC419035		FN1	CTNNBL1		MYOCD
LOC107054287		COL1A2	RHBDF1		RHOBTB1
LOC425783		S100A11	FAM69A		LOC107052740
LOC107057287		AGTR1	STYX		DUSP8
LOC107057284		ZBTB17	CPSF3		TBC1D4
HHATL		MMP2	SLC9A2		PSMC3IP
LOC107050401		MDK	MTUS2		ARGLU1
A60		GJA1	DNLZ		IGF2BP3
MAN1A2		P4HB	BG8		LDLRAD1
GSG1		LPAR6	TNC		LOC423462
NIPA2		FRZB	ANKRD40		SLC16A6
		XPA	PECAM1		COMP
		AMT	CYP3A4		CCSAP
		TXNDC12	ZC3H12A		HSPA4L
		CRELD2	INPP5E		DDX42
		PPFIBP2	PDE7B		UBI
		SLC30A4	RBMX		AACS
		GAS2	BAZ1A		HSP90AA1
		LOC100858426	GPAM		WASHC1
		COL4A3	EEF1AKMT1		COL12A1
		ST3GAL1	C5H11ORF96		SRSF3
		LOC101750300	SPARC		DYRK3
		P3H3	AGO1		NCOR1
		PARVG	INTS11		UBC
		EXOG	PSPH		COLQ
		PPFIA1	SENP2		RSRP1
		LDAH	UGDH		FNDC3AL
		C12H3orf18	SQLE		PHF12
		FHOD1	FGF6		TMEM168
		CWF19L2			MARCH7
		CKAP4
		VIPR1
		FOXO4
		ELAC2
		HSPD1
		DDX41
		ALPK2
		MCUR1
		AHSA2
		ENC1
		CREBRF
		PPP2R3A
		MED22
		CEP85L
		MAPRE2
		TAF15
		FAM72A
		SPOUT1
		CDYL
		ATXN7
		XIRP1
		DAPK2
		PHIP
		SCYL1
		ABCD2
		DCUN1D3
		CDS2
		RABEPK
		KIF20A
		ADPGK
		RFXANK
		FGL2
		CDK5RAP2
		AXIN1
		RSBN1L
		ANKRD26
		ABHD17B
		SSB
		HECA
		LMO1
		FUBP1
		NR1D2
		N4BP2L2
		LOC422757
		NRIP1
		PLEKHA5
		LOC100858311
		GNG2
		RNF217
		APMAP
		FOXN3
		PEAK1
		IRS2
		FNDC3A
		VPS39
		WHSC1
		LDLRAD4
		DUSP16
		INO80D
		NFIL3
		MAGI1
		SLC35D3
		WDPCP
		LOC107051828
		PRDM2
		NT5C1B
		RRP36
		GPR162
		PLXNC1
		CEP63
		CCDC173
		ZFR
		CCDC117
		DNAJC8
		BAAT
		WBP2
		CHTOP
		SLC25A25
		TFG
		NIPAL3
		EPB41L3
		ZBTB11
		SYT6
		CZH5ORF34
		SLC23A3
		SEMA6D
		EEA1
		BUB1
		DYL1
		JAM3
		GLT8D1
		NR6A1
		SH2B3
		TRERF1
		C4BPA
		NFATC3
		SPOPL
		G2E3
		DKK3
		RNF130
		UBE2C
		RUVBL1
		LSG1
		ANTXR2
		DPP8
		HHLA2
		PTER
		SPP1
		EDA2R
		LOC107054175
		TSPAN2
		TTC33
		LOC107054753
		KLH23L
		RGS16
		SPAG5
		GXYLT1
		KIAA2026
		SNX19
		LOC107053084
		BOD1L1
		AGPAT5
		MAPKAPK5
		CKAP5
		GEMIN5
		AFDN
		B3GNT5
		RBM14
		ELP2
		IDI1
		CREBL2
		RNF41
		CTDNEP1
		SETD2
		BANP
		NUAK2
		CLDN10
		KAT6B
		DBNDD1
		KIAA1524
		C6H10ORF71
		PDCD6
		CD200R1
		TNMD
		SMPD2
		SERPINF1
		PARS2
		SERPINE2
		GDPD1
		CALR
		EMX2
		SNRPB2
		HTRA1
		OC3
		DICER1
		JMJD7
		MAD2L1
		ANXA1
		ARFRP1
		ZNF207
		RBM24
		FOXK1
		PABPC4
		CENPP
		DESI1
		RILPL2
		CTSV
		LRRC39
		EGFL7
		POP4
		NIPSNAP3L
		DCAKD
		TXNL4B
		MUM1
		PERM1
		PBK
		DNAJC17
		RACGAP1
		LOC425431
		HKDC1
		GSTT1L
		ITGB1BP2
		CYTH3
		AQP9
		GEMIN6
		RHOJ
		KCTD6
		ACD
		MMR1L1
		NSMCE4A
		ASPHD2
		MAP3K4
		PLAC9
		C5NT1AL
		TTC13
		ADSSL1
		NCS1
		RNF207
		C1R
		LGMN
		LOC776594
		BSX
		P3H2
		CDKN2A
		YOD1
		ETFDH
		CREB1
		PRC1
		RBM12B
		RFFL
		CDC20
		ZBTB8B
		SDF2L1
		PDZD11
		OTUD6B
		LUC7L3
		BAG3
		FAM222B
		PLK1
		DDX10
		ASB9
		LOC428335
		GALNT1
		DGUOK
		CCNL2
		LGALS8
		NUSAP1
		PGLS
		RPL3
		PSPC1
		CDC27
		TNFSF10
		C11H16orf70
		LOC422214
		ARRDC1
		ZNF639
		LOC424740
		CLCN7
		ARL6IP1
		HYOU1
		CHAF1B
		GPR137B
		NDC80
		RBM22
		RPN2
		MYDGF
		DDT
		YY2
		MMP7
		PCMTD1
		ARHGAP26
		IL2RG
		NEDD4L
		MXRA8
		BIRC5
		IFRD1
		LOC395524
		FGF13
		SIRT1
		HMGCR
		LITAF
		CENPH
		IL1RL1
		BZFP1
		FGFR1OP2
		STRBP
		FBXO32
		KIF23
		DAP
		INTS2
		BTF3L4
		KLHL6
		CHORDC1
		ENOX2
		FGF18
		HSPA8
		GTF3C6
		CELF1
		WSB1
		POU2F1
		HSPA2
		CHD7
		RLN3
		XIAP
		TMEM123
		SKI
		GATAD2A
		TRDMT1
		ST3GAL1
		DIO2
		LPAR2
		TGFBR1
		BUB1B
		CDK1
		HSPH1
		VIM
		TBC1D15
		TLR1A
		TXNRD2
		WDR82
		ANXA5
		CPZ
		LOXL3
		LOC769729
		GPAT4
		NKX6-3
		UQCR11
		RSBN1
		HDAC1
		PER3
		SRSF1
		KSR1
		ADPRM
		CENPX
		PRPF4
		CERCAM
		HIC2
		MIF
		CRKL
		AURKA
		IL4R
		MPG
		RAB11FIP3
		ERGIC1
		C13H5orf24
		UBE2B
		GBP4L
		PODXL2
		PRRT3
		SUMF1
		CKLF
		CHTF8
		SCAPER
		LYSMD4
		RASL12
		TM4SF19
		ECT2
		TIPARP
		GPSM2
		ALDH9A1
		CYP2J20
		TIMM23B
		NOLC1
		CXCL12
		IDE
		PCGF6
		HSPE1
		GLB1L
		NEB
		INAFM2
		DHCR7
		CTTN
		CD59
		INO80
		ELMSAN1
		MBIP
		PNN
		SIX4
		CDKN3
		PRPF39
		SCRN3
		PPIA
		APOA1
		CLC2DL2
		LOC107049191
		LOC107050499
		VPS13A
		CKS2
		CHD1Z
		RGMB
		GNG10
		EVA1CL
		AGTR2
		XKRX
		FAM198B
		ARHGAP24
		USP53
		HTRA3
		THUMPD2
		GPCPD1
		HEATR1
		RHOU
		SLC2A12
		BEND3
		PDIA6
		KMT2C
		LANCL2
		BRD9
		MED10
		RB1CC1
		KLF10
		SLA
		STRIP2
		KIN
		HSPA14
		ALG12
		SLC38A4
		SNAPC3
		RAI2
		ASB11
		FLT1
		CEP295
		ALG8
		P4HA3
		GPATCH4
		DPH3
		USP15
		ANLN
		MME
		CACFD1
		GIGYF2
		RNF34
		SLC25A51
		PNOC
		DTX3L
		CPSF7
		HNRNPH3
		KCNQ1
		MAP3K7
		TMEM37
		DLGAP5
		STK10
		TPGS1
		RASA3
		SEH1L
		WDR48
		KCTD9
		PIK3R1
		YPEL2
		LARP1
		TOB1
		COL1A1
		SLC44A1
		ELL
		CDH20
		ANK1
		TNRC6B
		ALDH1A2
		FBXO11
		LARGE2
		IGSF10
		DPM1
		ANP32B
		TMEM57
		CYBA
		RRN3
		PRELID3B
		THY1
		IDH3B
		AARS2
		RNF19A
		LRRK2
		SRPX
		ZDHHC23
		MLIP
		SERPINF2
		RHBDD1
		GNA13
		C1H12orf50
		TPST1
		TRIM23
		MDM2
		CHIC2
		ZNF654
		ARRDC3
		NR3C1
		YPEL1
		MOSPD2
		AFF4
		THAP9
		LOC100859161
		PPL
		UBE2W
		STIM2
		APOLD1
		SCHIP1
		RNPEP
		DOK7
		SNX7
		MXD3
		NOX5
		PCSK5
		EEF1A1
		COL5A1
		PLS3
		CD82
		CSTF3
		GOLGA7
		TRAPPC2
		BTG1
		BID
		OLFML3
		NOL12
		SH3BGRL
		KPNA2
		LOC424430
		UBE3B
		FAM105A
		ERP29
		LAPTM5
		BRWD3
		SNX4
		TM9SF2
		WBP4
		UGGT1
		JMJD1C
		MPHOSPH8
		SH3BP4
		MAN1B1
		CTNNA1
		PPM1K
		DCN
		NDFIP2
		GCLC
		SENP5
		PPP4R3B
		ACSF2
		TMEM35A
		FMR1
		DEPDC1
		TUBB
		CRTC1
		PIP4K2B
		IFFO1
		YPEL5
		RSFR
		CYP2J21
		PPIB
		PIGL
		ARHGAP17
		ATRX
		AK2
		TOP2A
		MRPS10
		NONO
		STK3
		MFN1
		CENPE
		HMGCL
		RNF113A
		SLU7
		SMYD4
		BORCS8
		TPM1
		COL6A3
		PRKCQ
		SH3PXD2A
		FSD1L
		TMEM140
		POLR2D
		FBXO9
		TPPP
		GAPVD1
		RNPEPL1
		RNPC3
		CEP170
		FAM46A
		CWF19L1
		IFT57
		GAB1
		DHX30
		CTSB
		ARHGEF10L
		SRR
		SLC46A1
		CDCA7
		FIGN
		MOCOS
		CNOT6
		C1S
		ZBTB24
		KATNAL1
		ARID4B
		GAS8
		DBR1
		ITGAV
		USP42
		DHX15
		LIFR
		F8
		VSIG10L
		GXYLT2
		LOC421255
		LOC100857197
		DAAM2
		MKI67
		HMOX1
		MGST1
		MEF2C
		TBC1D1
		AMD1
		PNPLA2
		ACOT1L
		RIMS1
