# Supplementary material for: Thermal Manipulation During Embryogenesis Impacts H3K4me3 and H3K27me3 Histone Marks in Chicken Hypothalamus
Source: Front Genet. 2019 Nov 26;10:1207. doi: 10.3389/fgene.2019.01207 (PMC6889634; doi:10.3389/fgene.2019.01207)
Supplement: Supplementary file 2 [file DataSheet_2.zip › Table_S6.xlsx]

## Sheet: Feuil1
Gene	Primers		Accession number	Amplicon size (bp)
CRY2	F:	TTCCCCTCGTACCAAACAGC	NC_006092.4	220
	R:	GTCCAGCAGAGAGCAGTACC
CDKL5	F:	GGTGAGCCCTTTCATTCCCA	NC_006088.4	116
	R:	GAGATGAGCATGACCTGGGG
GAPDH	F:	AGACAGGAACAAGGCGTAGTG	NC_006088.4	193
	R:	CCTTGAAGTGTCCGTGTGTAG
CCNF	F:	CATCCCTCTGGTCGTTCGTATTTA	NC_006101.4	106
	R:	CGGTTAGCTCAACTGTCCCTG
OCLN	F:	GTGCCCATAGAGCTCCACAC	NC_006115.4	103
	R:	GTTGGGTTTTCTCACGGGGA
RGS4	F:	TTACCGCCGTTTCCTCAAGT	NC_006095.4	107
	R:	AGTCTAAGGCATGAGCGTGG
