# Supplementary material for: Thermal Manipulation During Embryogenesis Impacts H3K4me3 and H3K27me3 Histone Marks in Chicken Hypothalamus
Source: Front Genet. 2019 Nov 26;10:1207. doi: 10.3389/fgene.2019.01207 (PMC6889634; doi:10.3389/fgene.2019.01207)
Supplement: Supplementary file 2 [file DataSheet_2.zip › Table_S7.xlsx]

## Sheet: Feuil1
Gene	Primers		Accession number	Amplicon size (bp)
ANLN	F:	GGCTAACTGCACCAATCGTC	XM_015281683.2	240
	R:	GGCTGCCACATACGAAGGTC
ATF2	F:	AAACGGAAGGTCTGGGTACAG	NM_204904.1	164
	R:	TTCTTCTGCATGGCGGTTAC
BNDF	F:	TTCTCACATGATGACTTCAAACAAG	XM_015286149.2 (Yu et al., 2009)	185
	R:	GCAACTGAAGTATGAGATAACC
CCNF	F:	AGACCTGTTGCCATGTGTGT	XM_415043.6	157
	R:	CTGGCTGTAGCTCATCACCTTT
CDKL2	F:	TGCTAGAAGAAATGCCAAATGGA	XM_015272933.2	261
	R:	CTCCAAGCAAGAGTTCGGGT
CREB1	F:	AGTGGAGATGCAGCCGTTAC	NM_204450.2	190
	R:	GCTGGGCAGCCTGAATTAC
CRHR1	F:	TCTGCATTGGCTGGTGTATC	NM_204321.1	80
	R:	GCACTTCTCGTTGTCGTAGTACAG
CRHR2	F:	AAGAGGAAGTATGCGCACCA	XM_015281045.2	239
	R:	CGACACCAGGGTTCATTGCT
CRY2	F:	GACCTCAGTGGCCCAGTTAC	NM_204244.1	168
	R:	GGGGAGACCTGTCACTTTGG
OCLN	F:	CATCGTCTACATCATGGGCGT	XM_025144247.1	181
	R:	GACGATGAGGAACCCACAGA
GAPDH	F:	TCT CTG TTG TTG ACC TGA CCT G	NM_204305	155
	R:	ATG GCT GTC ACC ATT GAA GTC
POLR2E	F:	CATGCAGGAGGAGAACATCA	XM_418224	117
	R:	TGCAGAAACTGCTCCAGGAT
CytB	F:	CGGACGAGGCCTATACTACG	NC_001323	108
	R:	GGGAGAACATAGCCCACAAA
MAPK11	F:	CGGAACACGCAAGAAAGTACA	XM_015852600.1	170
	R:	AAAGTATGGGTGTGCAAGCG
